# Supplementary material for: Exploratory study of the global intent to accept COVID-19 vaccinations
Source: Commun Med (Lond). 2021 Sep 9;1:30. doi: 10.1038/s43856-021-00027-x (PMC9053214; doi:10.1038/s43856-021-00027-x)
Supplement: Supplementary file 2 — Supplementary data 1 [file 43856_2021_27_MOESM2_ESM.xlsx]

## Sheet: Argentina
		Definitely will get vaccinated	Definitely will get vaccinated (%)	Probably will get vaccinated	Probably will get vaccinated (%)	Probably won’t get vaccinated	Probably won’t get vaccinated (%)	Definitely won’t get vaccinated	Definitely won’t get vaccinated (%)
SEX	female	209	39.5	194	36.6	71	13.5	56	10.5
	male	203	41.8	163	33.7	43	8.8	76	15.7
AGE	18 – 24	53	60.7	19	22.3	10	11.8	5	5.3
	25 – 34	104	38.2	108	39.9	23	8.3	37	13.6
	35 – 44	74	38.3	86	44	21	11	13	6.7
	45 – 54	78	40.5	63	32.9	35	18.4	16	8.2
	55 – 64	49	41.1	34	28.6	16	13.9	19	16.3
	65+	55	35.7	48	31.2	8	5.5	42	27.6
EMPLOYMENT	employed	222	42.5	178	34	66	12.6	57	10.9
	housewife	71	48.9	59	40.8	10	7	5	3.3
	retired / disabled	55	42.9	45	35.5	15	11.9	12	9.7
	student	21	44.7	18	39.3	5	11.3	2	4.6
	unemployed	44	25.1	58	33.1	18	10.2	55	31.6
EDUCATION	secondary	153	37.6	153	37.7	55	13.6	45	11.1
	higher	78	38.4	77	38	25	12.4	23	11.3
	none/other	25	36.3	9	12.9	1	1.4	34	49.5
	primary	156	46.3	119	35.3	33	9.7	29	8.7
	refused or do not know (education)	0	n/a	0	n/a	0	n/a	0	n/a
INCOME	medium/low	221	41.8	201	37.9	54	10.2	53	10.1
	high	147	41.8	123	35.1	47	13.5	34	9.7
	refused or do not know (income)	44	32.6	34	25.1	13	9.7	44	32.6
HEALTH	healthy	340	40.5	314	37.4	96	11.3	91	10.8
	do not know (health)	0	0	5	15	0	0	28	85
	unhealthy	72	50.6	39	27.3	19	13.3	13	8.9
STRESS	no	61	47.4	26	20.6	18	14	23	18
	do not know	0	n/a	0	n/a	0	n/a	0	n/a
	yes	351	39.6	331	37.4	96	10.9	109	12.2
GOV'T HANDLING	badly	144	29.5	190	39	79	16.2	74	15.2
	do not know (gov't handling)	1	2.3	15	46.3	8	25.2	9	26.1
	well	268	54	153	30.8	27	5.4	49	9.8

## Sheet: Brazil
		Definitely will get vaccinated	Definitely will get vaccinated (%)	Probably will get vaccinated	Probably will get vaccinated (%)	Probably won’t get vaccinated	Probably won’t get vaccinated (%)	Definitely won’t get vaccinated	Definitely won’t get vaccinated (%)
SEX	female	322	55	175	29.9	53	9	35	6.1
	male	286	53.5	149	27.8	49	9.2	51	9.6
AGE	18 – 24	81	52.4	47	30.2	15	9.9	11	7.4
	25 – 34	113	53	72	33.7	23	10.6	6	2.8
	35 – 44	129	55.2	59	25.1	21	9.2	24	10.5
	45 – 54	102	50.9	64	32	17	8.4	18	8.7
	55 – 64	161	58.5	72	26.1	19	6.9	23	8.5
	65+	22	50.6	11	24.9	7	16	4	8.5
EMPLOYMENT	employed	372	55.3	183	27.2	66	9.8	52	7.8
	housewife	36	51.3	26	36.9	7	9.9	1	2
	refused or do not know (employment)	19	46.1	12	28.3	7	15.9	4	9.7
	retired / disabled	43	50.7	29	33.6	4	5.1	9	10.5
	student	29	61.8	13	26.6	5	9.5	1	2
	unemployed	107	53.1	62	30.7	14	6.8	19	9.4
EDUCATION	secondary	302	52.6	174	30.2	54	9.3	45	7.9
	higher	233	60.3	103	26.5	30	7.9	21	5.3
	none/other	15	58	5	19.6	4	14.8	2	7.7
	primary	51	41	42	33.8	12	10.1	19	15.1
	refused or do not know (education)	6	72.9	1	8.6	2	18.4	0	0
INCOME	medium/low	347	52	199	29.8	62	9.2	59	8.9
	high	209	58.8	99	27.9	30	8.4	17	4.9
	refused or do not know (income)	51	52.6	26	26.8	11	10.8	10	9.8
HEALTH	healthy	471	55.3	241	28.3	76	9	64	7.5
	do not know (health)	11	70.9	1	8.8	2	16.2	1	4.1
	unhealthy	126	49.7	82	32.3	23	9.2	22	8.8
STRESS	no	116	55.4	55	26.6	17	8	21	10.1
	do not know	4	71.8	1	15	1	13.1	0	0
	yes	488	53.9	268	29.5	85	9.3	66	7.2
GOV'T HANDLING	badly	446	58.9	198	26.1	57	7.6	56	7.4
	do not know (gov't handling)	12	37.2	11	34.1	4	13.2	5	15.5
	well	150	45.2	115	34.8	41	12.3	26	7.7

## Sheet: Canada
		Definitely will get vaccinated	Definitely will get vaccinated (%)	Probably will get vaccinated	Probably will get vaccinated (%)	Probably won’t get vaccinated	Probably won’t get vaccinated (%)	Definitely won’t get vaccinated	Definitely won’t get vaccinated (%)
SEX	female	218	42.4	157	30.6	84	16.4	55	10.7
	male	228	47	171	35.2	54	11.1	33	6.7
AGE	18 – 24	44	40	51	46.6	8	7.5	6	5.9
	25 – 34	63	38.5	58	35.2	31	19	12	7.3
	35 – 44	54	33.5	61	37.6	24	14.9	22	13.9
	45 – 54	71	39.5	56	31.4	34	18.9	18	10.2
	55 – 64	82	46.9	48	27.7	24	13.9	20	11.6
	65+	132	62.6	54	25.7	17	7.8	8	3.8
EMPLOYMENT	employed	226	41.4	188	34.5	81	14.8	51	9.4
	housewife	7	21.6	10	27.6	12	36	5	14.8
	refused or do not know (employment)	1	7.7	1	9.5	2	24.4	4	58.4
	retired / disabled	152	57	71	26.9	26	9.9	17	6.2
	student	39	43.1	37	40.8	11	12.1	4	3.9
	unemployed	21	38.6	21	38.6	6	10.6	7	12.2
EDUCATION	secondary	139	42.1	99	30	61	18.4	31	9.5
	higher	301	47.1	218	34.1	71	11.2	48	7.6
	none/other	0	0	2	74.5	0	0	1	25.5
	primary	4	19.8	6	30.4	3	16.9	6	33
	refused or do not know (education)	3	24.5	4	38.7	3	27.9	1	8.9
INCOME	medium/low	228	41.3	187	33.8	87	15.7	51	9.2
	high	171	49.8	111	32.3	38	11.1	23	6.8
	refused or do not know (income)	47	45.1	31	29.3	13	12.9	13	12.7
HEALTH	healthy	354	45.4	260	33.4	101	12.9	65	8.3
	do not know (health)	1	24.8	3	45.7	0	0	2	29.5
	unhealthy	91	42.3	66	30.6	38	17.5	21	9.6
STRESS	no	44	54.1	16	19	10	11.6	13	15.3
	do not know	2	38.1	1	16.2	1	12.4	2	33.4
	yes	399	43.8	312	34.2	128	14	73	8
GOV'T HANDLING	badly	60	26.9	73	32.7	33	15	57	25.4
	do not know (gov't handling)	4	15.5	6	22.8	7	23.6	11	38.1
	well	381	50.9	249	33.2	98	13.1	20	2.7

## Sheet: Chile
		Definitely will get vaccinated	Definitely will get vaccinated (%)	Probably will get vaccinated	Probably will get vaccinated (%)	Probably won’t get vaccinated	Probably won’t get vaccinated (%)	Definitely won’t get vaccinated	Definitely won’t get vaccinated (%)
SEX	female	155	30.3	185	36.3	88	17.3	82	16.1
	male	190	38.7	192	39.2	52	10.7	56	11.4
AGE	18 – 24	70	39.3	68	38.2	27	15.4	13	7.2
	25 – 34	58	33.6	64	36.8	33	19.1	18	10.5
	35 – 44	50	36.4	47	34.4	18	13.1	22	16.1
	45 – 54	86	33.2	104	40.1	30	11.6	39	15.1
	55 – 64	55	29.6	73	39.2	24	12.9	34	18.2
	65+	25	38.2	21	32.1	8	11.8	12	17.9
EMPLOYMENT	employed	181	38.5	171	36.5	60	12.8	57	12.2
	housewife	31	27.8	42	37.3	21	18.3	19	16.6
	refused or do not know (employment)	3	30.3	7	69.7	0	0	0	0
	retired / disabled	28	34.4	23	27.8	14	16.7	17	21
	student	47	38.6	48	39.7	16	13.4	10	8.3
	unemployed	55	26.6	86	41.8	30	14.7	35	16.9
EDUCATION	secondary	190	33.1	236	41.2	74	12.9	73	12.7
	higher	141	38.6	113	31	54	14.9	56	15.4
	none/other	0	0	4	40.1	2	15.6	4	44.3
	primary	11	24.8	18	41.7	10	23.6	4	9.9
	refused or do not know (education)	3	37.7	5	62.3	0	0	0	0
INCOME	medium/low	266	32	329	39.6	121	14.6	114	13.8
	high	72	49.1	36	24.7	16	11	23	15.3
	refused or do not know (income)	7	28.5	12	51.6	3	14.8	1	5.1
HEALTH	healthy	223	36.9	217	36	86	14.3	77	12.8
	do not know (health)	2	54.2	0	0	0	0	2	45.8
	unhealthy	120	30.5	160	40.6	54	13.8	59	15.1
STRESS	no	32	33	33	33.5	11	11.1	22	22.4
	do not know	2	21.4	0	0	0	0	7	78.6
	yes	310	34.8	344	38.5	130	14.5	109	12.2
GOV'T HANDLING	badly	225	32.7	246	35.8	102	14.8	115	16.7
	do not know (gov't handling)	7	16.2	19	41.5	13	29.7	6	12.6
	well	112	42.1	112	41.9	25	9.4	17	6.5

## Sheet: China
		Definitely will get vaccinated	Definitely will get vaccinated (%)	Probably will get vaccinated	Probably will get vaccinated (%)	Probably won’t get vaccinated	Probably won’t get vaccinated (%)	Definitely won’t get vaccinated	Definitely won’t get vaccinated (%)
SEX	female	251	51.2	198	40.5	41	8.3	0	0
	male	223	43.8	235	46	45	8.7	8	1.5
AGE	18 – 24	71	70.6	27	26.8	3	2.5	0	0
	25 – 34	161	54.2	130	43.5	6	2	1	0.3
	35 – 44	111	41.7	112	41.8	41	15.3	3	1.2
	45 – 54	115	39.5	144	49.6	31	10.6	1	0.3
	55 – 64	16	35.1	21	47.4	5	11.8	3	5.7
	65+	0	n/a	0	n/a	0	n/a	0	n/a
EMPLOYMENT	employed	424	46.3	406	44.4	77	8.5	8	0.8
	housewife	5	57.2	3	28.6	1	14.3	0	0
	retired / disabled	7	37.3	9	48.4	3	14.3	0	0
	student	34	69.4	13	25.5	3	5.1	0	0
	unemployed	3	43.1	3	40.5	1	16.4	0	0
EDUCATION	secondary	126	41.8	138	45.8	36	12	1	0.4
	higher	340	50.9	276	41.4	45	6.8	6	0.9
	none/other	1	24	0	0	3	76	0	0
	primary	7	26.8	19	68.5	1	4.6	0	0
	refused or do not know (education)	0	n/a	0	n/a	0	n/a	0	n/a
INCOME	medium/low	279	44	273	43.1	74	11.7	8	1.2
	high	195	53.2	161	43.8	11	3	0	0
	refused or do not know (income)	0	n/a	0	n/a	0	n/a	0	n/a
HEALTH	healthy	376	48.2	322	41.3	75	9.6	7	0.9
	do not know (health)	0	0	0	0	1	100	0	0
	unhealthy	98	44.6	111	50.7	10	4.3	1	0.4
STRESS	no	20	50.2	11	27.8	8	19.4	1	2.6
	do not know	0	0	0	0	1	100	0	0
	yes	453	47.3	422	44	76	8	7	0.7
GOV'T HANDLING	badly	1	21.5	3	55	1	23.5	0	0
	do not know (gov't handling)	0	0	1	31.4	2	68.6	0	0
	well	473	47.7	429	43.3	82	8.3	8	0.8

## Sheet: Croatia
		Definitely will get vaccinated	Definitely will get vaccinated (%)	Probably will get vaccinated	Probably will get vaccinated (%)	Probably won’t get vaccinated	Probably won’t get vaccinated (%)	Definitely won’t get vaccinated	Definitely won’t get vaccinated (%)
SEX	female	23	8.3	71	25.9	105	38.1	76	27.7
	male	44	18.2	77	31.5	83	33.9	40	16.5
AGE	18 – 24	3	6.5	6	12.9	28	56.6	12	23.9
	25 – 34	2	2	20	23.6	36	43.8	25	30.6
	35 – 44	3	3.3	20	22.5	34	38.7	31	35.5
	45 – 54	6	7	26	30.7	35	41.2	18	21.1
	55 – 64	16	16.7	33	34.5	32	33.3	15	15.4
	65+	38	31.8	43	36.4	23	19	15	12.9
EMPLOYMENT	employed	20	7.3	81	30	106	39.4	62	23.2
	housewife	1	7.1	2	8.9	8	41.9	8	42.1
	refused or do not know (employment)	0	0	0	0	6	61.9	3	38.1
	retired / disabled	44	28.9	53	34.9	34	22.4	21	13.8
	student	0	0	4	13.5	20	62	8	24.5
	unemployed	2	5.7	8	21.2	15	37.8	14	35.3
EDUCATION	secondary	31	11.8	72	27.3	108	41	53	19.9
	higher	35	14.3	72	29.2	78	31.6	61	24.8
	none/other	0	n/a	0	n/a	0	n/a	0	n/a
	primary	1	13.3	3	33.4	2	23.4	3	29.9
	refused or do not know (education)	0	0	1	74.1	0	0	0	25.9
INCOME	medium/low	50	14.6	99	28.8	124	36.2	70	20.3
	high	15	12.6	36	29.8	40	33.4	29	24.3
	refused or do not know (income)	2	3.7	13	23.8	23	41.3	18	31.3
HEALTH	healthy	43	11.1	105	27.2	143	37.2	95	24.6
	do not know (health)	0	0	1	60.7	1	39.3	0	0
	unhealthy	25	18.6	42	31.9	44	33	22	16.5
STRESS	no	5	26.9	7	34.5	3	15.9	4	22.8
	do not know	0	n/a	0	n/a	0	n/a	0	n/a
	yes	62	12.4	142	28.3	185	36.9	112	22.4
GOV'T HANDLING	badly	38	12.6	69	22.7	115	37.8	82	26.8
	do not know (gov't handling)	0	0	3	18	8	54.5	4	27.5
	well	29	14.4	76	38	65	32.2	31	15.4

## Sheet: Denmark
		Definitely will get vaccinated	Definitely will get vaccinated (%)	Probably will get vaccinated	Probably will get vaccinated (%)	Probably won’t get vaccinated	Probably won’t get vaccinated (%)	Definitely won’t get vaccinated	Definitely won’t get vaccinated (%)
SEX	female	96	37.8	124	48.9	31	12.1	3	1.3
	male	120	48.8	96	39	28	11.3	2	0.9
AGE	18 – 24	12	30.7	17	43.9	9	22.4	1	2.9
	25 – 34	36	36.7	47	47.6	13	13.4	2	2.3
	35 – 44	6	18.2	22	66.8	5	15	0	0
	45 – 54	45	46.9	38	40.4	12	12.7	0	0
	55 – 64	46	39.3	59	50	11	9.8	1	0.9
	65+	71	60.8	37	31.5	8	6.9	1	0.8
EMPLOYMENT	employed	103	37.3	135	48.8	34	12.2	4	1.6
	housewife	2	40.9	3	59.1	0	0	0	0
	refused or do not know (employment)	2	21.4	5	48.9	3	29.7	0	0
	retired / disabled	85	63.4	42	31.1	6	4.8	1	0.7
	student	17	33.5	23	45.2	11	21.3	0	0
	unemployed	6	27.6	12	53.8	4	18.7	0	0
EDUCATION	secondary	56	39.3	67	46.9	17	12.2	2	1.5
	higher	146	46	134	42.3	35	11	2	0.7
	none/other	2	31.8	3	52.3	1	15.8	0	0
	primary	12	41.7	11	40.2	4	14.1	1	4
	refused or do not know (education)	0	0	4	81.7	1	18.3	0	0
INCOME	medium/low	105	46.3	91	40	29	12.7	2	1
	high	78	43.2	84	46.3	16	8.8	3	1.8
	refused or do not know (income)	33	35.6	45	49.5	14	14.8	0	0
HEALTH	healthy	147	41.5	162	45.9	40	11.4	4	1.2
	do not know (health)	4	79.7	0	0	1	20.3	0	0
	unhealthy	66	46.4	58	40.8	17	12.1	1	0.8
STRESS	no	69	56.6	42	34.8	10	8.6	0	0
	do not know	6	57.5	4	42.5	0	0	0	0
	yes	142	38.4	174	47.1	48	13	5	1.5
GOV'T HANDLING	badly	33	30.8	48	44.3	26	24	1	0.9
	do not know (gov't handling)	1	10.3	8	89.7	0	0	0	0
	well	182	47.5	164	42.9	32	8.5	4	1.2

## Sheet: Ecuador
		Definitely will get vaccinated	Definitely will get vaccinated (%)	Probably will get vaccinated	Probably will get vaccinated (%)	Probably won’t get vaccinated	Probably won’t get vaccinated (%)	Definitely won’t get vaccinated	Definitely won’t get vaccinated (%)
SEX	female	117	31.5	176	47.2	40	10.8	39	10.4
	male	135	41.2	131	39.9	40	12.2	22	6.7
AGE	18 – 24	70	37.1	94	49.6	16	8.2	10	5
	25 – 34	78	36.1	94	43.5	23	10.9	20	9.5
	35 – 44	35	37.2	37	39.9	10	10.5	12	12.4
	45 – 54	23	35.3	25	38.6	13	20.1	4	6.1
	55 – 64	24	36.3	29	43.7	7	11	6	9.1
	65+	23	32.3	28	39.3	11	15.4	9	13.1
EMPLOYMENT	employed	112	39.2	112	39.3	32	11.3	29	10.2
	housewife	21	24.9	39	45.8	12	14.5	13	14.9
	retired / disabled	26	36.6	27	38.1	12	17.8	5	7.5
	student	56	43.5	60	46.8	10	8.2	2	1.6
	unemployed	38	29	69	52.3	13	9.7	12	9.1
EDUCATION	secondary	115	34.4	164	48.9	36	10.8	20	5.9
	higher	108	37.2	115	39.8	35	12	32	11.1
	none/other	1	100	0	0	0	0	0	0
	primary	28	39	26	36.2	9	12.4	9	12.4
	refused or do not know (education)	0	0	1	100	0	0	0	0
INCOME	medium/low	210	34.5	272	44.6	75	12.2	53	8.7
	high	42	46.5	35	38.4	6	6.2	8	8.9
	refused or do not know (income)	0	n/a	0	n/a	0	n/a	0	n/a
HEALTH	healthy	194	38	224	43.8	52	10.2	41	8.1
	do not know (health)	1	50	1	50	0	0	0	0
	unhealthy	58	30.8	82	43.8	28	14.9	20	10.5
STRESS	no	72	38	81	43	16	8.2	21	10.9
	do not know	1	50	1	50	0	0	0	0
	yes	180	35.3	224	44.1	65	12.7	40	7.9
GOV'T HANDLING	badly	175	35.9	200	41	64	13.2	48	9.9
	do not know (gov't handling)	1	45.6	1	54.4	0	0	0	0
	well	77	36.4	106	50.2	16	7.4	12	5.9

## Sheet: Finland
		Definitely will get vaccinated	Definitely will get vaccinated (%)	Probably will get vaccinated	Probably will get vaccinated (%)	Probably won’t get vaccinated	Probably won’t get vaccinated (%)	Definitely won’t get vaccinated	Definitely won’t get vaccinated (%)
SEX	female	133	40.8	120	36.8	53	16.1	21	6.3
	male	132	40.6	144	44.2	36	11.2	13	4
AGE	18 – 24	11	15.6	36	53.8	15	21.9	6	8.8
	25 – 34	31	28.4	50	45.1	19	17	11	9.5
	35 – 44	35	31.8	51	46.1	19	17.2	6	5
	45 – 54	43	41.4	41	39.4	14	13.6	6	5.6
	55 – 64	60	52.6	39	33.8	10	9.2	5	4.4
	65+	85	58.9	47	32.4	12	8.2	1	0.5
EMPLOYMENT	employed	129	38.4	137	41	49	14.7	20	6
	housewife	1	17.1	3	82.9	0	0	0	0
	refused or do not know (employment)	2	22.8	2	24.2	3	28	2	25
	retired / disabled	102	57.9	56	31.8	16	8.9	3	1.4
	student	21	23.8	42	47.6	17	19.6	8	9.1
	unemployed	10	26.5	23	59.5	5	11.7	1	2.4
EDUCATION	secondary	101	35.9	119	42.6	44	15.5	17	6
	higher	146	45.7	129	40.4	35	10.8	10	3.1
	none/other	6	88.2	1	11.8	0	0	0	0
	primary	9	33.3	8	29.5	7	24.7	3	12.5
	refused or do not know (education)	4	20.4	6	36.9	4	22.7	3	20
INCOME	medium/low	171	38.7	188	42.4	62	14.1	21	4.8
	high	66	49.7	45	34.1	13	9.7	9	6.6
	refused or do not know (income)	28	36.5	31	40.5	14	18.3	4	4.7
HEALTH	healthy	169	39.9	174	41	55	13	26	6.1
	do not know (health)	0	0	1	62.1	1	37.9	0	0
	unhealthy	96	42.5	89	39.3	33	14.7	8	3.4
STRESS	no	23	55.9	13	32.8	4	8.9	1	2.4
	do not know	1	29	1	71	0	0	0	0
	yes	242	39.7	249	40.9	85	14	33	5.4
GOV'T HANDLING	badly	38	27	48	34.7	35	25.1	19	13.3
	do not know (gov't handling)	1	6.1	12	60.9	6	30.5	1	2.6
	well	226	46	203	41.3	48	9.8	15	3

## Sheet: France
		Definitely will get vaccinated	Definitely will get vaccinated (%)	Probably will get vaccinated	Probably will get vaccinated (%)	Probably won’t get vaccinated	Probably won’t get vaccinated (%)	Definitely won’t get vaccinated	Definitely won’t get vaccinated (%)
SEX	female	39	7.4	140	26.7	189	36	156	29.8
	male	93	19.6	168	35.2	133	27.9	83	17.4
AGE	18 – 24	0	n/a	0	n/a	0	n/a	0	n/a
	25 – 34	6	6.2	22	21.5	38	38.1	34	34.2
	35 – 44	7	4.7	36	23.3	56	35.9	57	36.2
	45 – 54	20	8	76	29.8	92	36.1	67	26.1
	55 – 64	32	12.6	81	32.4	85	34	53	21
	65+	67	28	93	38.8	50	21	29	12.2
EMPLOYMENT	employed	56	10	170	30.5	189	33.9	143	25.6
	housewife	2	3.9	11	20.6	21	40.3	18	35.3
	refused or do not know (employment)	1	16.5	1	16.3	3	50	1	17.3
	retired / disabled	67	25.5	99	38	63	24	33	12.6
	student	3	5.9	10	19	23	42.5	18	32.7
	unemployed	4	5.7	17	23.5	24	33.3	27	37.5
EDUCATION	secondary	30	11.1	72	26.4	90	32.9	80	29.6
	higher	85	15.7	169	30.9	180	33.1	111	20.3
	none/other	7	15.5	21	46.9	11	24.7	6	13
	primary	10	8.1	43	34.8	38	30.3	33	26.9
	refused or do not know (education)	0	0	3	20.8	3	20.2	9	59
INCOME	medium/low	47	9.6	150	30.5	167	33.8	129	26.2
	high	72	20.3	122	34.5	99	27.8	62	17.4
	refused or do not know (income)	13	8.6	35	23.1	56	36.8	48	31.4
HEALTH	healthy	113	12.6	282	31.4	294	32.7	209	23.3
	do not know (health)	1	24.8	0	0	2	51.5	1	23.7
	unhealthy	18	18.5	25	25.8	26	26.2	29	29.5
STRESS	no	38	23.5	40	24.8	49	30.4	35	21.3
	do not know	0	0	1	20.9	3	60.2	1	18.9
	yes	94	11.3	266	32	269	32.3	204	24.4
GOV'T HANDLING	badly	58	9.5	151	24.8	209	34.3	191	31.4
	do not know (gov't handling)	2	4.7	13	29.6	17	40.1	11	25.6
	well	72	20.7	144	41.3	95	27.3	37	10.7

[truncated: 22 more sheets: Germany, Hong Kong, India, Indonesia, Ireland, Italy, Japan, Lebanon, Malaysia, Mexico, Nigeria, Pakistan, Paraguay, Peru, Poland, Serbia, Slovenia, South Korea, Spain, UK …]
