# Supplementary material for: Exploratory study of the global intent to accept COVID-19 vaccinations
Source: Commun Med (Lond). 2021 Sep 9;1:30. doi: 10.1038/s43856-021-00027-x (PMC9053214; doi:10.1038/s43856-021-00027-x)
Supplement: Supplementary file 3 — Supplementary data 2 [file 43856_2021_27_MOESM3_ESM.xls]

## Sheet: country_codes
code	country / territory
AR	Argentina
BR	Brazil
CA	Canada
CL	Chile
CN	China
HR	Croatia
DK	Denmark
EC	Ecuador
FI	Finland
FR	France
DE	Germany
HK	Hong Kong
IN	India
ID	Indonesia
IE	Ireland
IT	Italy
JP	Japan
LB	Lebanon
MY	Malaysia
MX	Mexico
NG	Nigeria
PK	Pakistan
PY	Paraguay
PE	Peru
PL	Poland
RS	Serbia
SI	Slovenia
KR	South Korea
ES	Spain
UK	United Kingdom
US	United States of America
VN	Vietnam

## Sheet: random_effects
country	group (baseline)	variable	odds ratio	95% HPD lower	95% HPD upper
AR	SEX (female)	male	0.350197	0.143845	0.555048
AR	AGE (18-24)	25-34	-0.14532	-0.408344	0.0886142
AR	AGE (18-24)	35-44	-0.115733	-0.334049	0.127627
AR	AGE (18-24)	45-54	-0.0152727	-0.201881	0.176385
AR	AGE (18-24)	55-64	0.0942207	-0.122319	0.316617
AR	AGE (18-24)	65+	0.490673	0.180927	0.839243
AR	EDUCATION (secondary)	higher	0.180602	-0.0160974	0.370694
AR	EDUCATION (secondary)	none/other	0.151797	-0.501669	0.82628
AR	EDUCATION (secondary)	primary	-0.0299266	-0.266565	0.2554
AR	EDUCATION (secondary)	refused/dnk (educuation)	-0.408496	-1.50284	0.881859
AR	EMPLOYMENT STATUS (employed)	housewife	0.0730994	-0.228515	0.419445
AR	EMPLOYMENT STATUS (employed)	refused/dnk (employment)	-0.379346	-1.11822	0.354614
AR	EMPLOYMENT STATUS (employed)	retired/disabled	-0.0145229	-0.319595	0.291123
AR	EMPLOYMENT STATUS (employed)	student	0.171371	-0.181939	0.54447
AR	EMPLOYMENT STATUS (employed)	unemployed	-0.174732	-0.425951	0.0442344
AR	INCOME (low/middle)	high	0.196222	0.0433352	0.350911
AR	INCOME (low/middle)	refused/dnk (income)	0.0172728	-0.174494	0.233949
AR	HEALTH (healthy)	no response/dnk (health)	-0.419667	-1.52762	0.328164
AR	HEALTH (healthy)	healthy	0.125265	-0.0868445	0.38461
AR	STRESS (not often)	no response/dnk (stress)	-0.404583	-1.79407	1.24197
AR	STRESS (not often)	often	0.0314266	-0.116751	0.227184
AR	GOV'T HANDLING (badly)	no response/dnk (gov't handling)	-0.289514	-0.822777	0.127148
AR	GOV'T HANDLING (badly)	well	1.64276	1.39232	1.89227
BR	SEX (female)	male	0.00837255	-0.232629	0.246456
BR	AGE (18-24)	25-34	-0.0213405	-0.234716	0.214822
BR	AGE (18-24)	35-44	-0.0693148	-0.291905	0.20222
BR	AGE (18-24)	45-54	-0.0367722	-0.230688	0.153612
BR	AGE (18-24)	55-64	0.110079	-0.12206	0.329702
BR	AGE (18-24)	65+	0.111494	-0.512076	0.677106
BR	EDUCATION (secondary)	higher	0.265069	0.0808252	0.477645
BR	EDUCATION (secondary)	none/other	0.15523	-0.410841	0.73055
BR	EDUCATION (secondary)	primary	-0.277875	-0.634974	0.0204455
BR	EDUCATION (secondary)	refused/dnk (educuation)	-0.0857305	-0.805764	0.973311
BR	EMPLOYMENT STATUS (employed)	housewife	0.0177882	-0.274696	0.366957
BR	EMPLOYMENT STATUS (employed)	refused/dnk (employment)	-0.392122	-0.789366	-0.0233534
BR	EMPLOYMENT STATUS (employed)	retired/disabled	-0.0561239	-0.486351	0.344555
BR	EMPLOYMENT STATUS (employed)	student	0.254439	-0.0411838	0.604213
BR	EMPLOYMENT STATUS (employed)	unemployed	-0.0404604	-0.254389	0.214371
BR	INCOME (low/middle)	high	0.182072	0.00468832	0.348075
BR	INCOME (low/middle)	refused/dnk (income)	0.0384866	-0.184112	0.303214
BR	HEALTH (healthy)	no response/dnk (health)	-0.164919	-0.621014	0.418042
BR	HEALTH (healthy)	healthy	-0.016996	-0.236616	0.170522
BR	STRESS (not often)	no response/dnk (stress)	-0.158943	-0.900691	0.9233
BR	STRESS (not often)	often	-0.00898585	-0.167186	0.139776
BR	GOV'T HANDLING (badly)	no response/dnk (gov't handling)	-0.484148	-1.13598	0.0295817
BR	GOV'T HANDLING (badly)	well	-0.506229	-0.769834	-0.255948
CA	SEX (female)	male	0.303152	0.104157	0.497602
CA	AGE (18-24)	25-34	-0.107436	-0.349047	0.12635
CA	AGE (18-24)	35-44	-0.214982	-0.468658	-0.000609192
CA	AGE (18-24)	45-54	-0.0543082	-0.256383	0.136179
CA	AGE (18-24)	55-64	0.0850175	-0.159947	0.325034
CA	AGE (18-24)	65+	0.646377	0.298953	1.01918
CA	EDUCATION (secondary)	higher	0.271251	0.0899634	0.485019
CA	EDUCATION (secondary)	none/other	-0.0208923	-0.996373	0.867378
CA	EDUCATION (secondary)	primary	-0.268191	-0.944272	0.169875
CA	EDUCATION (secondary)	refused/dnk (educuation)	-0.326024	-0.877724	0.280392
CA	EMPLOYMENT STATUS (employed)	housewife	-0.221815	-0.714554	0.156993
CA	EMPLOYMENT STATUS (employed)	refused/dnk (employment)	-0.507116	-1.23797	0.0344597
CA	EMPLOYMENT STATUS (employed)	retired/disabled	0.185106	-0.104941	0.486488
CA	EMPLOYMENT STATUS (employed)	student	0.245226	-0.0469739	0.542006
CA	EMPLOYMENT STATUS (employed)	unemployed	-0.0906425	-0.350734	0.210884
CA	INCOME (low/middle)	high	0.24532	0.0953471	0.433894
CA	INCOME (low/middle)	refused/dnk (income)	0.00656177	-0.21013	0.229763
CA	HEALTH (healthy)	no response/dnk (health)	-0.281564	-0.781911	0.230856
CA	HEALTH (healthy)	healthy	0.0361524	-0.162948	0.216586
CA	STRESS (not often)	no response/dnk (stress)	-0.324548	-1.13955	0.49863
CA	STRESS (not often)	often	0.00121041	-0.182962	0.167557
CA	GOV'T HANDLING (badly)	no response/dnk (gov't handling)	-0.33947	-0.897532	0.113491
CA	GOV'T HANDLING (badly)	well	1.23064	0.950348	1.50966
CL	SEX (female)	male	0.372202	0.163007	0.5757
CL	AGE (18-24)	25-34	-0.0727392	-0.312108	0.177658
CL	AGE (18-24)	35-44	-0.212596	-0.475568	0.0198097
CL	AGE (18-24)	45-54	-0.0146326	-0.195164	0.177439
CL	AGE (18-24)	55-64	-0.0409999	-0.349918	0.218622
CL	AGE (18-24)	65+	0.395921	-0.00490987	0.791269
CL	EDUCATION (secondary)	higher	0.0961546	-0.11903	0.295863
CL	EDUCATION (secondary)	none/other	-0.373538	-1.79601	0.545872
CL	EDUCATION (secondary)	primary	-0.113474	-0.513503	0.247381
CL	EDUCATION (secondary)	refused/dnk (educuation)	-0.292978	-0.980372	0.490461
CL	EMPLOYMENT STATUS (employed)	housewife	-0.164492	-0.477224	0.122954
CL	EMPLOYMENT STATUS (employed)	refused/dnk (employment)	-0.16191	-0.785281	0.827974
CL	EMPLOYMENT STATUS (employed)	retired/disabled	-0.167725	-0.622755	0.224164
CL	EMPLOYMENT STATUS (employed)	student	0.20217	-0.0820661	0.484487
CL	EMPLOYMENT STATUS (employed)	unemployed	-0.278668	-0.588742	-0.0412742
CL	INCOME (low/middle)	high	0.207567	0.0410306	0.375022
CL	INCOME (low/middle)	refused/dnk (income)	0.046507	-0.220608	0.375056
CL	HEALTH (healthy)	no response/dnk (health)	-0.310743	-0.941025	0.283288
CL	HEALTH (healthy)	healthy	0.0296076	-0.162869	0.192525
CL	STRESS (not often)	no response/dnk (stress)	-0.753197	-2.15663	0.162312
CL	STRESS (not often)	often	0.0457408	-0.120793	0.279807
CL	GOV'T HANDLING (badly)	no response/dnk (gov't handling)	-0.207859	-0.6162	0.166456
CL	GOV'T HANDLING (badly)	well	0.650249	0.41658	0.902339
CN	SEX (female)	male	-0.273162	-0.52599	-0.026229
CN	AGE (18-24)	25-34	0.0145743	-0.222614	0.288861
CN	AGE (18-24)	35-44	-0.373952	-0.686749	-0.0885625
CN	AGE (18-24)	45-54	-0.105895	-0.394224	0.105775
CN	AGE (18-24)	55-64	0.0120502	-0.461016	0.357293
CN	AGE (18-24)	65+	0.421877	-0.610458	1.58438
CN	EDUCATION (secondary)	higher	0.20433	-0.0134973	0.412622
CN	EDUCATION (secondary)	none/other	-0.122612	-1.33785	0.817371
CN	EDUCATION (secondary)	primary	-0.102624	-0.519232	0.296786
CN	EDUCATION (secondary)	refused/dnk (educuation)	-0.375993	-1.41018	0.753822
CN	EMPLOYMENT STATUS (employed)	housewife	-0.0614099	-0.565484	0.449568
CN	EMPLOYMENT STATUS (employed)	refused/dnk (employment)	-0.416266	-1.20086	0.47141
CN	EMPLOYMENT STATUS (employed)	retired/disabled	0.170628	-0.390208	0.810923
CN	EMPLOYMENT STATUS (employed)	student	0.264362	-0.0367321	0.655464
CN	EMPLOYMENT STATUS (employed)	unemployed	-0.134444	-0.572464	0.23256
CN	INCOME (low/middle)	high	0.245289	0.0891261	0.433286
CN	INCOME (low/middle)	refused/dnk (income)	0.00150988	-0.416808	0.451671
CN	HEALTH (healthy)	no response/dnk (health)	-0.265421	-0.930348	0.443141
CN	HEALTH (healthy)	healthy	0.0111089	-0.197308	0.192613
CN	STRESS (not often)	no response/dnk (stress)	-0.380555	-1.48219	0.69529
CN	STRESS (not often)	often	0.0125139	-0.173035	0.215503
CN	GOV'T HANDLING (badly)	no response/dnk (gov't handling)	-0.235206	-0.918176	0.469472
CN	GOV'T HANDLING (badly)	well	1.06547	0.479817	1.72398
HR	SEX (female)	male	0.492409	0.228845	0.780411
HR	AGE (18-24)	25-34	-0.1678	-0.545005	0.120997
HR	AGE (18-24)	35-44	-0.251873	-0.578737	0.00949579
HR	AGE (18-24)	45-54	-0.0140065	-0.217057	0.217511
HR	AGE (18-24)	55-64	0.258903	-0.0118703	0.605867
HR	AGE (18-24)	65+	0.601326	0.164365	1.0845
HR	EDUCATION (secondary)	higher	0.0634381	-0.218655	0.299894
HR	EDUCATION (secondary)	none/other	0.0616874	-1.30344	1.55048
HR	EDUCATION (secondary)	primary	-0.0388347	-0.455114	0.446717
HR	EDUCATION (secondary)	refused/dnk (educuation)	-0.421887	-1.33346	0.392535
HR	EMPLOYMENT STATUS (employed)	housewife	-0.0895433	-0.512005	0.342821
HR	EMPLOYMENT STATUS (employed)	refused/dnk (employment)	-0.420277	-0.965862	0.0888163
HR	EMPLOYMENT STATUS (employed)	retired/disabled	0.363234	0.00673583	0.767855
HR	EMPLOYMENT STATUS (employed)	student	0.0431473	-0.515489	0.476192
HR	EMPLOYMENT STATUS (employed)	unemployed	-0.130873	-0.416133	0.129803
HR	INCOME (low/middle)	high	0.177283	-0.0395998	0.354963
HR	INCOME (low/middle)	refused/dnk (income)	-0.0970711	-0.454831	0.151079
HR	HEALTH (healthy)	no response/dnk (health)	-0.230554	-0.776267	0.323165
HR	HEALTH (healthy)	healthy	0.110024	-0.0889913	0.342378
HR	STRESS (not often)	no response/dnk (stress)	-0.308163	-1.9747	1.39277
HR	STRESS (not often)	often	-0.00775823	-0.202639	0.17721
HR	GOV'T HANDLING (badly)	no response/dnk (gov't handling)	-0.0869427	-0.606255	0.495548
HR	GOV'T HANDLING (badly)	well	0.654112	0.365059	0.929356
DK	SEX (female)	male	0.398752	0.139557	0.669526
DK	AGE (18-24)	25-34	-0.071058	-0.34582	0.200892
DK	AGE (18-24)	35-44	-0.225987	-0.575089	0.0617403
DK	AGE (18-24)	45-54	0.0419148	-0.195798	0.345342
DK	AGE (18-24)	55-64	0.0931137	-0.173164	0.335561
DK	AGE (18-24)	65+	0.306323	-0.188065	0.753318
DK	EDUCATION (secondary)	higher	0.250426	0.0325697	0.498414
DK	EDUCATION (secondary)	none/other	-0.0716498	-1.02286	0.671934
DK	EDUCATION (secondary)	primary	-0.0676628	-0.410016	0.315757
DK	EDUCATION (secondary)	refused/dnk (educuation)	-0.484272	-1.28026	0.20169
DK	EMPLOYMENT STATUS (employed)	housewife	-0.0154511	-0.525788	0.563567
DK	EMPLOYMENT STATUS (employed)	refused/dnk (employment)	-0.398789	-0.889899	0.103383
DK	EMPLOYMENT STATUS (employed)	retired/disabled	0.635403	0.127902	1.14869
DK	EMPLOYMENT STATUS (employed)	student	0.167768	-0.164527	0.489916
DK	EMPLOYMENT STATUS (employed)	unemployed	-0.110263	-0.430803	0.195217
DK	INCOME (low/middle)	high	0.184918	-0.0219216	0.364115
DK	INCOME (low/middle)	refused/dnk (income)	0.00458936	-0.212615	0.242078
DK	HEALTH (healthy)	no response/dnk (health)	-0.167655	-0.798901	0.564943
DK	HEALTH (healthy)	healthy	0.103714	-0.0978185	0.348126
DK	STRESS (not often)	no response/dnk (stress)	0.0149986	-0.746052	1.10261
DK	STRESS (not often)	often	-0.0867269	-0.42453	0.10775
DK	GOV'T HANDLING (badly)	no response/dnk (gov't handling)	-0.0652509	-0.647599	0.59966
DK	GOV'T HANDLING (badly)	well	0.779393	0.455657	1.09647
EC	SEX (female)	male	0.283146	0.0590346	0.503685
EC	AGE (18-24)	25-34	-0.0586844	-0.282035	0.173637
EC	AGE (18-24)	35-44	-0.155349	-0.395153	0.116376
EC	AGE (18-24)	45-54	-0.0325483	-0.259576	0.190556
EC	AGE (18-24)	55-64	0.117987	-0.150981	0.398134
EC	AGE (18-24)	65+	-0.0371364	-0.561375	0.465006
EC	EDUCATION (secondary)	higher	0.0340851	-0.240235	0.279791
EC	EDUCATION (secondary)	none/other	0.278757	-0.862687	1.72674
EC	EDUCATION (secondary)	primary	-0.0614324	-0.334894	0.258531
EC	EDUCATION (secondary)	refused/dnk (educuation)	-0.368398	-1.18984	0.510094
EC	EMPLOYMENT STATUS (employed)	housewife	-0.224914	-0.624997	0.0954185
EC	EMPLOYMENT STATUS (employed)	refused/dnk (employment)	-0.383528	-1.13528	0.350661
EC	EMPLOYMENT STATUS (employed)	retired/disabled	0.0131662	-0.417332	0.425388
EC	EMPLOYMENT STATUS (employed)	student	0.301709	0.0418927	0.629622
EC	EMPLOYMENT STATUS (employed)	unemployed	-0.12732	-0.366069	0.0904171
EC	INCOME (low/middle)	high	0.251877	0.0534046	0.51105
EC	INCOME (low/middle)	refused/dnk (income)	-0.0102051	-0.386498	0.379176
EC	HEALTH (healthy)	no response/dnk (health)	-0.202291	-0.836926	0.554056
EC	HEALTH (healthy)	healthy	-0.0537221	-0.33625	0.156379
EC	STRESS (not often)	no response/dnk (stress)	-0.213121	-1.11382	1.02806
EC	STRESS (not often)	often	-0.00455082	-0.154734	0.137063
EC	GOV'T HANDLING (badly)	no response/dnk (gov't handling)	-0.109839	-0.865254	0.707771
EC	GOV'T HANDLING (badly)	well	0.281591	-0.0253358	0.577351
FI	SEX (female)	male	0.271653	0.0436261	0.509734
FI	AGE (18-24)	25-34	-0.368502	-0.85206	0.0276889
FI	AGE (18-24)	35-44	-0.19758	-0.463213	0.0574334
FI	AGE (18-24)	45-54	0.0320911	-0.192827	0.322762
FI	AGE (18-24)	55-64	0.254334	-0.0324872	0.619264
FI	AGE (18-24)	65+	0.555377	0.123905	0.990685
FI	EDUCATION (secondary)	higher	0.397297	0.139414	0.685527
FI	EDUCATION (secondary)	none/other	0.320764	-0.572173	1.47186
FI	EDUCATION (secondary)	primary	-0.237485	-0.733519	0.162495
FI	EDUCATION (secondary)	refused/dnk (educuation)	-0.57659	-1.26469	-0.00440036
FI	EMPLOYMENT STATUS (employed)	housewife	-0.0302639	-0.599868	0.557048
FI	EMPLOYMENT STATUS (employed)	refused/dnk (employment)	-0.384242	-0.896103	0.0902084
FI	EMPLOYMENT STATUS (employed)	retired/disabled	0.371193	-0.0186403	0.78974
FI	EMPLOYMENT STATUS (employed)	student	0.0150191	-0.429725	0.355288
FI	EMPLOYMENT STATUS (employed)	unemployed	-0.128606	-0.411828	0.168081
FI	INCOME (low/middle)	high	0.310867	0.104439	0.617593
FI	INCOME (low/middle)	refused/dnk (income)	0.0293055	-0.191222	0.289605
FI	HEALTH (healthy)	no response/dnk (health)	-0.338672	-1.11819	0.329867
FI	HEALTH (healthy)	healthy	0.059612	-0.136959	0.245784
FI	STRESS (not often)	no response/dnk (stress)	-0.432202	-1.40996	0.468848
FI	STRESS (not often)	often	-0.00748926	-0.217245	0.157799
FI	GOV'T HANDLING (badly)	no response/dnk (gov't handling)	-0.215088	-0.740054	0.296119
FI	GOV'T HANDLING (badly)	well	1.05115	0.737431	1.39159
FR	SEX (female)	male	0.5848	0.360476	0.811728
FR	AGE (18-24)	25-34	-0.214546	-0.569861	0.077904
FR	AGE (18-24)	35-44	-0.28038	-0.596047	-0.0325843
FR	AGE (18-24)	45-54	-0.0325695	-0.23792	0.164844
FR	AGE (18-24)	55-64	0.194634	-0.0359637	0.469902
FR	AGE (18-24)	65+	0.791303	0.342589	1.31243
FR	EDUCATION (secondary)	higher	0.271296	0.086919	0.464933
FR	EDUCATION (secondary)	none/other	0.275233	-0.184299	0.757645
FR	EDUCATION (secondary)	primary	-0.140988	-0.411055	0.104025
FR	EDUCATION (secondary)	refused/dnk (educuation)	-0.475566	-1.13286	0.0564579
FR	EMPLOYMENT STATUS (employed)	housewife	-0.0827764	-0.406054	0.224446
FR	EMPLOYMENT STATUS (employed)	refused/dnk (employment)	-0.315533	-0.840877	0.29532
FR	EMPLOYMENT STATUS (employed)	retired/disabled	0.249019	-0.1342	0.684333
FR	EMPLOYMENT STATUS (employed)	student	0.0504601	-0.395879	0.381844
FR	EMPLOYMENT STATUS (employed)	unemployed	-0.156626	-0.432639	0.0833923
FR	INCOME (low/middle)	high	0.254711	0.112103	0.447741
FR	INCOME (low/middle)	refused/dnk (income)	-0.0661202	-0.307128	0.124591
FR	HEALTH (healthy)	no response/dnk (health)	-0.253496	-0.786435	0.288619
FR	HEALTH (healthy)	healthy	0.0627326	-0.155523	0.272537
FR	STRESS (not often)	no response/dnk (stress)	-0.39036	-1.20127	0.408346
FR	STRESS (not often)	often	0.00818871	-0.142651	0.15324
FR	GOV'T HANDLING (badly)	no response/dnk (gov't handling)	-0.00329274	-0.395329	0.437197
FR	GOV'T HANDLING (badly)	well	0.910399	0.698695	1.13372
DE	SEX (female)	male	0.42516	0.222389	0.640867
DE	AGE (18-24)	25-34	-0.334732	-0.649704	-0.0217637
DE	AGE (18-24)	35-44	-0.190805	-0.420605	0.0326244
DE	AGE (18-24)	45-54	-0.0574416	-0.271557	0.129313
DE	AGE (18-24)	55-64	0.251549	-0.00923456	0.565157
DE	AGE (18-24)	65+	0.321663	-0.0279254	0.687908
DE	EDUCATION (secondary)	higher	0.188989	-0.0171915	0.384756
DE	EDUCATION (secondary)	none/other	0.253755	-0.418185	1.03088
DE	EDUCATION (secondary)	primary	-0.00236732	-0.27163	0.305957
DE	EDUCATION (secondary)	refused/dnk (educuation)	-0.371953	-1.40739	0.648059
DE	EMPLOYMENT STATUS (employed)	housewife	-0.0376775	-0.754768	0.707816
DE	EMPLOYMENT STATUS (employed)	refused/dnk (employment)	-0.412393	-1.09378	0.318638
DE	EMPLOYMENT STATUS (employed)	retired/disabled	0.109809	-0.939285	1.16076
DE	EMPLOYMENT STATUS (employed)	student	0.17644	-0.484209	0.776593
DE	EMPLOYMENT STATUS (employed)	unemployed	-0.101063	-0.283097	0.0976952
DE	INCOME (low/middle)	high	0.203897	0.052282	0.356284
DE	INCOME (low/middle)	refused/dnk (income)	-0.00381681	-0.386948	0.418992
DE	HEALTH (healthy)	no response/dnk (health)	-0.239541	-0.708163	0.260641
DE	HEALTH (healthy)	healthy	0.128625	-0.0487085	0.351428
DE	STRESS (not often)	no response/dnk (stress)	0.457294	-0.806522	2.40037
DE	STRESS (not often)	often	0.0015984	-0.171732	0.167
DE	GOV'T HANDLING (badly)	no response/dnk (gov't handling)	0.554876	-0.225601	1.28839
DE	GOV'T HANDLING (badly)	well	1.63416	1.36901	1.88465
HK	SEX (female)	male	0.265743	0.0219158	0.494853
HK	AGE (18-24)	25-34	-0.104703	-0.384068	0.156499
HK	AGE (18-24)	35-44	-0.144721	-0.383411	0.110797
HK	AGE (18-24)	45-54	0.0124064	-0.177199	0.245035
HK	AGE (18-24)	55-64	0.113455	-0.133139	0.363997
HK	AGE (18-24)	65+	0.303698	-0.349736	0.85232
HK	EDUCATION (secondary)	higher	0.236064	0.0143956	0.466652
HK	EDUCATION (secondary)	none/other	0.21476	-0.648594	1.21519
HK	EDUCATION (secondary)	primary	-0.0889774	-0.525699	0.338317
HK	EDUCATION (secondary)	refused/dnk (educuation)	-0.272452	-1.11207	0.70112
HK	EMPLOYMENT STATUS (employed)	housewife	-0.0733975	-0.587466	0.418335
HK	EMPLOYMENT STATUS (employed)	refused/dnk (employment)	-0.33421	-0.961218	0.393006
HK	EMPLOYMENT STATUS (employed)	retired/disabled	0.0705298	-0.476142	0.578776
HK	EMPLOYMENT STATUS (employed)	student	0.0731006	-0.400658	0.452065
HK	EMPLOYMENT STATUS (employed)	unemployed	-0.0819688	-0.455218	0.301527
HK	INCOME (low/middle)	high	0.199787	0.0243599	0.375967
HK	INCOME (low/middle)	refused/dnk (income)	0.0155376	-0.287693	0.340415
HK	HEALTH (healthy)	no response/dnk (health)	-0.235771	-0.791852	0.347804
HK	HEALTH (healthy)	healthy	-0.277115	-0.630799	0.0883763
HK	STRESS (not often)	no response/dnk (stress)	-0.405941	-1.40984	0.460738
HK	STRESS (not often)	often	0.00824234	-0.16558	0.197849
HK	GOV'T HANDLING (badly)	no response/dnk (gov't handling)	-0.273738	-0.847405	0.236285
HK	GOV'T HANDLING (badly)	well	0.846692	0.57387	1.12602
IN	SEX (female)	male	0.277573	0.0159628	0.540024
IN	AGE (18-24)	25-34	0.0401558	-0.246947	0.383867
IN	AGE (18-24)	35-44	-0.164011	-0.418304	0.0811941
IN	AGE (18-24)	45-54	-0.0162716	-0.23306	0.216016
IN	AGE (18-24)	55-64	0.142115	-0.169891	0.50501
IN	AGE (18-24)	65+	0.389999	-0.215441	0.948687
IN	EDUCATION (secondary)	higher	0.259719	0.0150078	0.549982
IN	EDUCATION (secondary)	none/other	0.27513	-0.504177	1.18721
IN	EDUCATION (secondary)	primary	-0.0661161	-0.45157	0.365881
IN	EDUCATION (secondary)	refused/dnk (educuation)	-0.379908	-1.3707	0.586248
IN	EMPLOYMENT STATUS (employed)	housewife	-0.0270529	-0.397782	0.362931
IN	EMPLOYMENT STATUS (employed)	refused/dnk (employment)	-0.423888	-1.18193	0.395068
IN	EMPLOYMENT STATUS (employed)	retired/disabled	-0.555566	-1.59286	0.295223
IN	EMPLOYMENT STATUS (employed)	student	0.134007	-0.21329	0.4233
IN	EMPLOYMENT STATUS (employed)	unemployed	-0.154054	-0.648357	0.301663
IN	INCOME (low/middle)	high	0.199395	0.00347805	0.397272
IN	INCOME (low/middle)	refused/dnk (income)	-0.0256896	-0.422022	0.35765
IN	HEALTH (healthy)	no response/dnk (health)	-0.26019	-0.980454	0.433263
IN	HEALTH (healthy)	healthy	0.0105846	-0.293202	0.255388
IN	STRESS (not often)	no response/dnk (stress)	-0.356744	-1.69891	1.0429
IN	STRESS (not often)	often	-0.0293658	-0.260007	0.148774
IN	GOV'T HANDLING (badly)	no response/dnk (gov't handling)	-0.128301	-1.13227	0.962673
IN	GOV'T HANDLING (badly)	well	0.899756	0.53724	1.28444
ID	SEX (female)	male	0.111581	-0.128745	0.345959
ID	AGE (18-24)	25-34	-0.0332243	-0.250084	0.178413
ID	AGE (18-24)	35-44	-0.082314	-0.285859	0.160649
ID	AGE (18-24)	45-54	-0.07795	-0.327775	0.123844
ID	AGE (18-24)	55-64	0.0816105	-0.244059	0.381399
ID	AGE (18-24)	65+	-0.00769723	-1.34587	0.819142
ID	EDUCATION (secondary)	higher	0.235333	0.0562396	0.41519
ID	EDUCATION (secondary)	none/other	0.119429	-1.38051	1.5649
ID	EDUCATION (secondary)	primary	-0.119369	-0.637835	0.299511
ID	EDUCATION (secondary)	refused/dnk (educuation)	-0.472872	-1.29212	0.194721
ID	EMPLOYMENT STATUS (employed)	housewife	-0.215156	-0.49123	0.0207601
ID	EMPLOYMENT STATUS (employed)	refused/dnk (employment)	-0.409325	-0.971582	0.0914502
ID	EMPLOYMENT STATUS (employed)	retired/disabled	-0.0880943	-0.789092	0.501484
ID	EMPLOYMENT STATUS (employed)	student	0.0645938	-0.316294	0.383468
ID	EMPLOYMENT STATUS (employed)	unemployed	-0.0768728	-0.324453	0.168703
ID	INCOME (low/middle)	high	0.215298	0.0442761	0.390979
ID	INCOME (low/middle)	refused/dnk (income)	0.00143903	-0.396164	0.439501
ID	HEALTH (healthy)	no response/dnk (health)	-0.23692	-0.75254	0.303943
ID	HEALTH (healthy)	healthy	-0.0679089	-0.416508	0.180316
ID	STRESS (not often)	no response/dnk (stress)	-0.341252	-0.724814	0.0268413
ID	STRESS (not often)	often	0.0190364	-0.115192	0.15897
ID	GOV'T HANDLING (badly)	no response/dnk (gov't handling)	-0.318108	-0.791025	0.0899268
ID	GOV'T HANDLING (badly)	well	0.866296	0.641318	1.10046
IE	SEX (female)	male	0.616187	0.36511	0.858322
IE	AGE (18-24)	25-34	0.0687504	-0.204047	0.394235
IE	AGE (18-24)	35-44	-0.272833	-0.552856	-0.0343588
IE	AGE (18-24)	45-54	-0.11243	-0.39662	0.107513
IE	AGE (18-24)	55-64	0.161143	-0.0506461	0.439115
IE	AGE (18-24)	65+	0.46232	0.120409	0.831293
IE	EDUCATION (secondary)	higher	-0.0916892	-0.509893	0.253543
IE	EDUCATION (secondary)	none/other	0.0349251	-1.07602	1.08919
IE	EDUCATION (secondary)	primary	-0.105087	-0.551054	0.365588
IE	EDUCATION (secondary)	refused/dnk (educuation)	-0.281475	-1.10861	0.676655
IE	EMPLOYMENT STATUS (employed)	housewife	-0.226038	-0.58498	0.0811885
IE	EMPLOYMENT STATUS (employed)	refused/dnk (employment)	-0.353621	-0.935634	0.264199
IE	EMPLOYMENT STATUS (employed)	retired/disabled	0.0762047	-0.289344	0.402842
IE	EMPLOYMENT STATUS (employed)	student	0.320801	0.00779872	0.740851
IE	EMPLOYMENT STATUS (employed)	unemployed	-0.0924597	-0.329833	0.160937
IE	INCOME (low/middle)	high	0.23545	0.083261	0.431288
IE	INCOME (low/middle)	refused/dnk (income)	-0.0488803	-0.303371	0.169367
IE	HEALTH (healthy)	no response/dnk (health)	-0.292898	-0.917968	0.266782
IE	HEALTH (healthy)	healthy	0.138089	-0.0448111	0.355904
IE	STRESS (not often)	no response/dnk (stress)	-0.61449	-1.91878	0.298318
IE	STRESS (not often)	often	0.00589769	-0.172619	0.179004
IE	GOV'T HANDLING (badly)	no response/dnk (gov't handling)	-0.108371	-0.575243	0.414961
IE	GOV'T HANDLING (badly)	well	1.06791	0.830811	1.31024
IT	SEX (female)	male	0.309066	0.111428	0.498941
IT	AGE (18-24)	25-34	-0.0988361	-0.341747	0.140801
IT	AGE (18-24)	35-44	-0.206038	-0.446881	0.00337411
IT	AGE (18-24)	45-54	-0.0366642	-0.231927	0.152714
IT	AGE (18-24)	55-64	0.0394753	-0.234711	0.271185
IT	AGE (18-24)	65+	0.367625	0.046099	0.668059
IT	EDUCATION (secondary)	higher	0.262007	0.0812503	0.456116
IT	EDUCATION (secondary)	none/other	-0.00827276	-0.699428	0.604572
IT	EDUCATION (secondary)	primary	-0.04698	-0.283515	0.217558
IT	EDUCATION (secondary)	refused/dnk (educuation)	-0.361168	-1.40622	0.68072
IT	EMPLOYMENT STATUS (employed)	housewife	-0.0639274	-0.345215	0.231158
IT	EMPLOYMENT STATUS (employed)	refused/dnk (employment)	-0.384031	-0.845208	0.0544349
IT	EMPLOYMENT STATUS (employed)	retired/disabled	0.398289	0.0528391	0.761733
IT	EMPLOYMENT STATUS (employed)	student	0.323467	-0.0175863	0.8006
IT	EMPLOYMENT STATUS (employed)	unemployed	-0.142263	-0.395781	0.102057
IT	INCOME (low/middle)	high	0.334324	0.103365	0.708643
IT	INCOME (low/middle)	refused/dnk (income)	-0.0627649	-0.280822	0.121024
IT	HEALTH (healthy)	no response/dnk (health)	-0.275699	-0.730466	0.177595
IT	HEALTH (healthy)	healthy	0.047979	-0.18113	0.249733
IT	STRESS (not often)	no response/dnk (stress)	-0.557403	-1.5633	0.224567
IT	STRESS (not often)	often	0.0549545	-0.121273	0.330806
IT	GOV'T HANDLING (badly)	no response/dnk (gov't handling)	0.0482304	-0.431649	0.615701
IT	GOV'T HANDLING (badly)	well	0.821813	0.601786	1.03436
JP	SEX (female)	male	0.214091	0.0182534	0.39656
JP	AGE (18-24)	25-34	-0.010834	-0.231754	0.229901
JP	AGE (18-24)	35-44	-0.0682841	-0.288246	0.18913
JP	AGE (18-24)	45-54	-0.0660867	-0.276655	0.115021
JP	AGE (18-24)	55-64	0.0763714	-0.13425	0.290995
JP	AGE (18-24)	65+	0.349026	0.0775346	0.628901
JP	EDUCATION (secondary)	higher	0.111762	-0.0756707	0.283689
JP	EDUCATION (secondary)	none/other	0.0892844	-1.34661	1.56942
JP	EDUCATION (secondary)	primary	0.084934	-0.304172	0.617147
JP	EDUCATION (secondary)	refused/dnk (educuation)	-0.264452	-0.851133	0.461003
JP	EMPLOYMENT STATUS (employed)	housewife	-0.0768343	-0.30818	0.145715
JP	EMPLOYMENT STATUS (employed)	refused/dnk (employment)	-0.316467	-0.725182	0.178303
JP	EMPLOYMENT STATUS (employed)	retired/disabled	-0.117351	-0.521832	0.245829
JP	EMPLOYMENT STATUS (employed)	student	0.119009	-0.207106	0.411428
JP	EMPLOYMENT STATUS (employed)	unemployed	-0.283539	-0.605423	-0.0301437
JP	INCOME (low/middle)	high	0.20705	0.0427865	0.360637
JP	INCOME (low/middle)	refused/dnk (income)	-0.0297726	-0.230972	0.138028
JP	HEALTH (healthy)	no response/dnk (health)	-0.208305	-0.577373	0.19676
JP	HEALTH (healthy)	healthy	0.0967466	-0.0660534	0.27279
JP	STRESS (not often)	no response/dnk (stress)	-0.376317	-0.960241	0.233534
JP	STRESS (not often)	often	-0.00102431	-0.164252	0.156064
JP	GOV'T HANDLING (badly)	no response/dnk (gov't handling)	-0.0541017	-0.315494	0.223726
JP	GOV'T HANDLING (badly)	well	0.365851	0.141194	0.596172
LB	SEX (female)	male	0.228061	-0.0754778	0.520133
LB	AGE (18-24)	25-34	-0.137007	-0.586284	0.247893
LB	AGE (18-24)	35-44	-0.98451	-1.76696	-0.117462
LB	AGE (18-24)	45-54	-0.536628	-1.50712	0.0769993
LB	AGE (18-24)	55-64	-0.358434	-1.17532	0.222788
LB	AGE (18-24)	65+	-0.494497	-1.49246	0.434379
LB	EDUCATION (secondary)	higher	0.32965	0.0555605	0.653212
LB	EDUCATION (secondary)	none/other	0.352137	-0.441194	1.34871
LB	EDUCATION (secondary)	primary	0.0913732	-0.263581	0.554355
LB	EDUCATION (secondary)	refused/dnk (educuation)	-0.247671	-0.986616	0.768454
LB	EMPLOYMENT STATUS (employed)	housewife	-0.338098	-0.908363	0.0883343
LB	EMPLOYMENT STATUS (employed)	refused/dnk (employment)	-0.379826	-1.06663	0.362664
LB	EMPLOYMENT STATUS (employed)	retired/disabled	1.12466	-0.702352	5.19732
LB	EMPLOYMENT STATUS (employed)	student	0.520133	-0.021535	1.41111
LB	EMPLOYMENT STATUS (employed)	unemployed	0.0491212	-0.307252	0.576672
LB	INCOME (low/middle)	high	-0.0870886	-0.628149	0.289235
LB	INCOME (low/middle)	refused/dnk (income)	-0.455009	-1.17075	0.0848553
LB	HEALTH (healthy)	no response/dnk (health)	-0.271705	-0.997617	0.449175
LB	HEALTH (healthy)	healthy	0.217827	-0.114695	0.746313
LB	STRESS (not often)	no response/dnk (stress)	0.161376	-1.04434	2.31477
LB	STRESS (not often)	often	-0.101352	-0.546691	0.133698
LB	GOV'T HANDLING (badly)	no response/dnk (gov't handling)	-0.227735	-1.08188	0.546871
LB	GOV'T HANDLING (badly)	well	-0.0230241	-0.455357	0.439399
MY	SEX (female)	male	0.222402	-0.0423595	0.469362
MY	AGE (18-24)	25-34	-0.109145	-0.371274	0.143442
MY	AGE (18-24)	35-44	-0.105452	-0.342741	0.191997
MY	AGE (18-24)	45-54	-0.0385694	-0.255872	0.190807
MY	AGE (18-24)	55-64	0.126844	-0.130816	0.412708
MY	AGE (18-24)	65+	0.375053	-0.0767222	0.772637
MY	EDUCATION (secondary)	higher	0.345496	0.0978643	0.638485
MY	EDUCATION (secondary)	none/other	0.102091	-0.659882	1.0691
MY	EDUCATION (secondary)	primary	-0.198682	-0.765736	0.247208
MY	EDUCATION (secondary)	refused/dnk (educuation)	-0.331352	-1.08856	0.516593
MY	EMPLOYMENT STATUS (employed)	housewife	0.165014	-0.196021	0.649066
MY	EMPLOYMENT STATUS (employed)	refused/dnk (employment)	-0.414593	-1.01754	0.144612
MY	EMPLOYMENT STATUS (employed)	retired/disabled	0.050238	-0.526906	0.633505
MY	EMPLOYMENT STATUS (employed)	student	0.199295	-0.121528	0.536547
MY	EMPLOYMENT STATUS (employed)	unemployed	-0.146849	-0.48987	0.172861
MY	INCOME (low/middle)	high	0.0533642	-0.293196	0.284257
MY	INCOME (low/middle)	refused/dnk (income)	0.0127475	-0.270747	0.325664
MY	HEALTH (healthy)	no response/dnk (health)	-0.24483	-0.690257	0.232943
MY	HEALTH (healthy)	healthy	0.0593496	-0.183808	0.302021
MY	STRESS (not often)	no response/dnk (stress)	-0.141643	-0.861074	0.790955
MY	STRESS (not often)	often	-0.00351741	-0.176259	0.162699
MY	GOV'T HANDLING (badly)	no response/dnk (gov't handling)	-0.280381	-0.9699	0.286583
MY	GOV'T HANDLING (badly)	well	0.854266	0.548815	1.17243
MX	SEX (female)	male	0.339357	0.0654982	0.609602
MX	AGE (18-24)	25-34	0.0269937	-0.25978	0.367683
MX	AGE (18-24)	35-44	-0.0964668	-0.359048	0.205209
MX	AGE (18-24)	45-54	-0.0543372	-0.291823	0.173513
MX	AGE (18-24)	55-64	0.0940993	-0.193555	0.347946
MX	AGE (18-24)	65+	0.425539	-0.836431	1.69564
MX	EDUCATION (secondary)	higher	0.385979	0.0962964	0.748491
MX	EDUCATION (secondary)	none/other	-0.173899	-1.31598	0.798668
MX	EDUCATION (secondary)	primary	-0.121056	-0.519841	0.260413
MX	EDUCATION (secondary)	refused/dnk (educuation)	-0.228277	-0.917521	0.549351
MX	EMPLOYMENT STATUS (employed)	housewife	0.0233977	-0.292901	0.408956
MX	EMPLOYMENT STATUS (employed)	refused/dnk (employment)	-0.437969	-1.005	0.0687239
MX	EMPLOYMENT STATUS (employed)	retired/disabled	-0.0740861	-0.880488	0.524185
MX	EMPLOYMENT STATUS (employed)	student	0.159574	-0.19498	0.527627
MX	EMPLOYMENT STATUS (employed)	unemployed	-0.0690576	-0.338384	0.224764
MX	INCOME (low/middle)	high	0.230549	0.0338499	0.450609
MX	INCOME (low/middle)	refused/dnk (income)	-0.012205	-0.397492	0.395638
MX	HEALTH (healthy)	no response/dnk (health)	-0.340774	-1.04267	0.32116
MX	HEALTH (healthy)	healthy	0.0128493	-0.28581	0.264355
MX	STRESS (not often)	no response/dnk (stress)	-0.609603	-1.4816	0.0797496
MX	STRESS (not often)	often	0.00745691	-0.173909	0.193185
MX	GOV'T HANDLING (badly)	no response/dnk (gov't handling)	-0.356116	-0.888506	0.0903011
MX	GOV'T HANDLING (badly)	well	0.815129	0.497119	1.15256
NG	SEX (female)	male	-0.073717	-0.327904	0.186608
NG	AGE (18-24)	25-34	-0.0521855	-0.251703	0.178764
NG	AGE (18-24)	35-44	-0.0680478	-0.293792	0.195407
NG	AGE (18-24)	45-54	-0.136663	-0.491054	0.0913378
NG	AGE (18-24)	55-64	0.0918639	-0.190495	0.372126
NG	AGE (18-24)	65+	0.511506	0.106211	0.945103
NG	EDUCATION (secondary)	higher	0.00512117	-0.258586	0.247308
NG	EDUCATION (secondary)	none/other	0.601834	-0.198688	1.55178
NG	EDUCATION (secondary)	primary	-0.0842991	-0.408335	0.247375
NG	EDUCATION (secondary)	refused/dnk (educuation)	-0.522891	-1.76101	0.501313
NG	EMPLOYMENT STATUS (employed)	housewife	-0.199253	-0.645487	0.143814
NG	EMPLOYMENT STATUS (employed)	refused/dnk (employment)	-0.309006	-0.894154	0.429133
NG	EMPLOYMENT STATUS (employed)	retired/disabled	-0.05694	-0.676705	0.47621
NG	EMPLOYMENT STATUS (employed)	student	0.24912	-0.0170382	0.537023
NG	EMPLOYMENT STATUS (employed)	unemployed	-0.182552	-0.462525	0.0576463
NG	INCOME (low/middle)	high	0.0352762	-0.335605	0.28406
NG	INCOME (low/middle)	refused/dnk (income)	-0.00733762	-0.402893	0.398254
NG	HEALTH (healthy)	no response/dnk (health)	-0.26279	-0.9163	0.475675
NG	HEALTH (healthy)	healthy	0.0124203	-0.241428	0.222356
NG	STRESS (not often)	no response/dnk (stress)	0.197591	-1.18625	2.51171
NG	STRESS (not often)	often	-0.0304113	-0.216535	0.117106
NG	GOV'T HANDLING (badly)	no response/dnk (gov't handling)	-0.2744	-0.855597	0.20866
NG	GOV'T HANDLING (badly)	well	1.4904	1.23223	1.7578
PK	SEX (female)	male	0.0383813	-0.342491	0.389328
PK	AGE (18-24)	25-34	-0.0842725	-0.293005	0.133377
PK	AGE (18-24)	35-44	-0.116935	-0.324084	0.122686
PK	AGE (18-24)	45-54	0.130323	-0.134172	0.547913
PK	AGE (18-24)	55-64	0.163704	-0.133242	0.513073
PK	AGE (18-24)	65+	-0.28175	-1.29049	0.593099
PK	EDUCATION (secondary)	higher	0.327782	0.107188	0.567181
PK	EDUCATION (secondary)	none/other	-0.261552	-0.668865	0.13092
PK	EDUCATION (secondary)	primary	-0.265185	-0.683991	0.0714437
PK	EDUCATION (secondary)	refused/dnk (educuation)	-0.381506	-1.06019	0.215344
PK	EMPLOYMENT STATUS (employed)	housewife	0.142392	-0.222986	0.604766
PK	EMPLOYMENT STATUS (employed)	refused/dnk (employment)	-0.45333	-0.948077	-0.0351729
PK	EMPLOYMENT STATUS (employed)	retired/disabled	0.476767	-0.0170206	1.0797
PK	EMPLOYMENT STATUS (employed)	student	0.0815397	-0.270721	0.380901
PK	EMPLOYMENT STATUS (employed)	unemployed	0.0458651	-0.265368	0.545486
PK	INCOME (low/middle)	high	0.20377	0.0419353	0.378144
PK	INCOME (low/middle)	refused/dnk (income)	0.0244421	-0.155345	0.23287
PK	HEALTH (healthy)	no response/dnk (health)	-0.299641	-1.05248	0.397758
PK	HEALTH (healthy)	healthy	-0.00231765	-0.302634	0.232208
PK	STRESS (not often)	no response/dnk (stress)	-0.804684	-2.38457	0.207746
PK	STRESS (not often)	often	0.0262653	-0.104846	0.177388
PK	GOV'T HANDLING (badly)	no response/dnk (gov't handling)	-1.55376	-2.50108	-0.56395
PK	GOV'T HANDLING (badly)	well	0.866404	0.600775	1.13137
PY	SEX (female)	male	0.132989	-0.158687	0.412612
PY	AGE (18-24)	25-34	-0.00270045	-0.273931	0.292995
PY	AGE (18-24)	35-44	-0.227044	-0.506219	0.0155944
PY	AGE (18-24)	45-54	-0.119136	-0.495112	0.110939
PY	AGE (18-24)	55-64	0.0346827	-0.35657	0.334922
PY	AGE (18-24)	65+	0.367188	-0.12621	0.832114
PY	EDUCATION (secondary)	higher	0.447188	0.132477	0.826341
PY	EDUCATION (secondary)	none/other	-0.499584	-1.50012	0.325376
PY	EDUCATION (secondary)	primary	-0.694657	-1.27575	-0.0787561
PY	EDUCATION (secondary)	refused/dnk (educuation)	-0.279883	-0.857371	0.385867
PY	EMPLOYMENT STATUS (employed)	housewife	0.173938	-0.212047	0.740494
PY	EMPLOYMENT STATUS (employed)	refused/dnk (employment)	-0.323593	-0.820585	0.23843
PY	EMPLOYMENT STATUS (employed)	retired/disabled	-0.0041021	-0.607684	0.518532
PY	EMPLOYMENT STATUS (employed)	student	0.193274	-0.200225	0.581114
PY	EMPLOYMENT STATUS (employed)	unemployed	-0.135225	-0.465145	0.167739
PY	INCOME (low/middle)	high	0.168771	-0.0797853	0.366136
PY	INCOME (low/middle)	refused/dnk (income)	0.0876548	-0.20399	0.541959
PY	HEALTH (healthy)	no response/dnk (health)	-0.170166	-1.07979	0.606448
PY	HEALTH (healthy)	healthy	0.164396	-0.105332	0.576917
PY	STRESS (not often)	no response/dnk (stress)	-0.110509	-1.27264	1.4813
PY	STRESS (not often)	often	-0.00062509	-0.191882	0.169535
PY	GOV'T HANDLING (badly)	no response/dnk (gov't handling)	-0.245428	-1.01359	0.423604
PY	GOV'T HANDLING (badly)	well	0.935111	0.630565	1.23348
PE	SEX (female)	male	0.210582	0.0131744	0.405162
PE	AGE (18-24)	25-34	0.142802	-0.129372	0.44114
PE	AGE (18-24)	35-44	0.00471334	-0.249286	0.289695
PE	AGE (18-24)	45-54	-0.0400417	-0.223033	0.134134
PE	AGE (18-24)	55-64	0.118814	-0.096362	0.348156
PE	AGE (18-24)	65+	0.224689	-0.236429	0.669138
PE	EDUCATION (secondary)	higher	-0.126874	-0.354461	0.117953
PE	EDUCATION (secondary)	none/other	0.021132	-0.698936	0.700436
PE	EDUCATION (secondary)	primary	-0.0426516	-0.360103	0.347388
PE	EDUCATION (secondary)	refused/dnk (educuation)	-0.320007	-0.787302	0.196984
PE	EMPLOYMENT STATUS (employed)	housewife	0.0827798	-0.186811	0.397241
PE	EMPLOYMENT STATUS (employed)	refused/dnk (employment)	-0.44849	-0.994748	0.0422367
PE	EMPLOYMENT STATUS (employed)	retired/disabled	-0.263541	-0.943524	0.280487
PE	EMPLOYMENT STATUS (employed)	student	0.193971	-0.0466254	0.438981
PE	EMPLOYMENT STATUS (employed)	unemployed	-0.25389	-0.531225	-0.0335373
PE	INCOME (low/middle)	high	0.254359	0.092621	0.441176
PE	INCOME (low/middle)	refused/dnk (income)	0.0293451	-0.128832	0.209094
PE	HEALTH (healthy)	no response/dnk (health)	-0.352594	-0.922807	0.168805
PE	HEALTH (healthy)	healthy	0.0418534	-0.127533	0.199818
PE	STRESS (not often)	no response/dnk (stress)	-0.306003	-1.07869	0.501852
PE	STRESS (not often)	often	-0.0064347	-0.184875	0.166141
PE	GOV'T HANDLING (badly)	no response/dnk (gov't handling)	-0.209904	-0.615186	0.170218
PE	GOV'T HANDLING (badly)	well	0.679982	0.467307	0.88671
PL	SEX (female)	male	0.449583	0.201752	0.722039
PL	AGE (18-24)	25-34	-0.370882	-0.782668	-0.0125197
PL	AGE (18-24)	35-44	-0.16758	-0.41128	0.0695543
PL	AGE (18-24)	45-54	-0.0181233	-0.2227	0.198565
PL	AGE (18-24)	55-64	0.0769346	-0.183638	0.322991
PL	AGE (18-24)	65+	0.858152	0.109863	1.96021
PL	EDUCATION (secondary)	higher	0.227569	0.0105213	0.449957
PL	EDUCATION (secondary)	none/other	0.0439479	-1.57507	1.61775
PL	EDUCATION (secondary)	primary	-0.087053	-0.381416	0.232655
PL	EDUCATION (secondary)	refused/dnk (educuation)	-0.364804	-1.38888	0.593569
PL	EMPLOYMENT STATUS (employed)	housewife	0.0521855	-0.380764	0.643214
PL	EMPLOYMENT STATUS (employed)	refused/dnk (employment)	-0.36172	-1.09285	0.391997
PL	EMPLOYMENT STATUS (employed)	retired/disabled	-0.0558111	-0.524246	0.348763
PL	EMPLOYMENT STATUS (employed)	student	0.241972	-0.0800615	0.594601
PL	EMPLOYMENT STATUS (employed)	unemployed	-0.0994609	-0.36096	0.20722
PL	INCOME (low/middle)	high	0.232252	0.0661962	0.423469
PL	INCOME (low/middle)	refused/dnk (income)	-0.0423226	-0.277957	0.176706
PL	HEALTH (healthy)	no response/dnk (health)	-0.279846	-0.801473	0.234311
PL	HEALTH (healthy)	healthy	0.0660861	-0.141286	0.26891
PL	STRESS (not often)	no response/dnk (stress)	-0.4488	-1.25514	0.392659
PL	STRESS (not often)	often	0.0638081	-0.128752	0.382578
PL	GOV'T HANDLING (badly)	no response/dnk (gov't handling)	-0.156758	-0.597148	0.317087
PL	GOV'T HANDLING (badly)	well	0.373296	-0.0314802	0.762752
RS	SEX (female)	male	0.386213	0.138253	0.654235
RS	AGE (18-24)	25-34	-0.234343	-0.587009	0.0504829
RS	AGE (18-24)	35-44	-0.162808	-0.408982	0.0732316
RS	AGE (18-24)	45-54	-0.00388166	-0.210215	0.239869
RS	AGE (18-24)	55-64	0.157701	-0.109613	0.457332
RS	AGE (18-24)	65+	0.447489	-0.144404	1.02835
RS	EDUCATION (secondary)	higher	0.21908	0.0022124	0.437936
RS	EDUCATION (secondary)	none/other	0.0953899	-1.26642	1.41766
RS	EDUCATION (secondary)	primary	-0.0157011	-0.521215	0.650536
RS	EDUCATION (secondary)	refused/dnk (educuation)	-0.289879	-1.12113	0.673271
RS	EMPLOYMENT STATUS (employed)	housewife	0.0772189	-0.366768	0.647351
RS	EMPLOYMENT STATUS (employed)	refused/dnk (employment)	-0.29884	-0.789365	0.275086
RS	EMPLOYMENT STATUS (employed)	retired/disabled	0.251156	-0.203707	0.746005
RS	EMPLOYMENT STATUS (employed)	student	0.181764	-0.165984	0.53903
RS	EMPLOYMENT STATUS (employed)	unemployed	-0.182322	-0.472165	0.0652275
RS	INCOME (low/middle)	high	0.145393	-0.0896892	0.336298
RS	INCOME (low/middle)	refused/dnk (income)	-0.0968709	-0.422405	0.132661
RS	HEALTH (healthy)	no response/dnk (health)	-0.253417	-0.755973	0.272384
RS	HEALTH (healthy)	healthy	0.157363	-0.0661313	0.45545
RS	STRESS (not often)	no response/dnk (stress)	-0.498114	-1.63261	0.517497
RS	STRESS (not often)	often	-0.0105189	-0.226241	0.181569
RS	GOV'T HANDLING (badly)	no response/dnk (gov't handling)	-0.0174313	-0.446173	0.501923
RS	GOV'T HANDLING (badly)	well	0.812206	0.524943	1.1098
SI	SEX (female)	male	0.441881	0.215103	0.667932
SI	AGE (18-24)	25-34	-0.12681	-0.434369	0.150906
SI	AGE (18-24)	35-44	-0.228389	-0.520627	0.0169981
SI	AGE (18-24)	45-54	0.048733	-0.174515	0.358698
SI	AGE (18-24)	55-64	0.333595	-0.0131657	0.750936
SI	AGE (18-24)	65+	0.776665	0.304453	1.27915
SI	EDUCATION (secondary)	higher	0.19581	0.0125227	0.389177
SI	EDUCATION (secondary)	none/other	-0.309324	-2.42748	1.18432
SI	EDUCATION (secondary)	primary	-0.0692045	-0.499366	0.405042
SI	EDUCATION (secondary)	refused/dnk (educuation)	-0.147976	-0.93956	1.0383
SI	EMPLOYMENT STATUS (employed)	housewife	0.456438	-0.352324	1.99291
SI	EMPLOYMENT STATUS (employed)	refused/dnk (employment)	-0.360762	-0.859169	0.176042
SI	EMPLOYMENT STATUS (employed)	retired/disabled	0.126148	-0.265624	0.481769
SI	EMPLOYMENT STATUS (employed)	student	0.00448289	-0.502158	0.384066
SI	EMPLOYMENT STATUS (employed)	unemployed	-0.154635	-0.476274	0.152914
SI	INCOME (low/middle)	high	0.218499	0.0575888	0.392393
SI	INCOME (low/middle)	refused/dnk (income)	0.102686	-0.129068	0.428502
SI	HEALTH (healthy)	no response/dnk (health)	-0.260914	-0.872983	0.291276
SI	HEALTH (healthy)	healthy	0.238565	-0.00557281	0.529412
SI	STRESS (not often)	no response/dnk (stress)	-0.295296	-1.14382	0.533419
SI	STRESS (not often)	often	-0.0230995	-0.223348	0.145624
SI	GOV'T HANDLING (badly)	no response/dnk (gov't handling)	-0.118531	-0.591945	0.36021
SI	GOV'T HANDLING (badly)	well	0.737562	0.491081	0.977965
KR	SEX (female)	male	0.0112962	-0.176744	0.203942
KR	AGE (18-24)	25-34	-0.0832089	-0.292505	0.122799
KR	AGE (18-24)	35-44	-0.116232	-0.305191	0.0976578
KR	AGE (18-24)	45-54	0.0355186	-0.144938	0.251397
KR	AGE (18-24)	55-64	0.156296	-0.0381066	0.370366
KR	AGE (18-24)	65+	0.525714	0.217729	0.862828
KR	EDUCATION (secondary)	higher	0.134036	-0.048008	0.303819
KR	EDUCATION (secondary)	none/other	0.0823157	-0.395741	0.571462
KR	EDUCATION (secondary)	primary	0.0330923	-0.24653	0.358058
KR	EDUCATION (secondary)	refused/dnk (educuation)	-0.343315	-1.57944	0.92393
KR	EMPLOYMENT STATUS (employed)	housewife	0.014168	-0.197538	0.240673
KR	EMPLOYMENT STATUS (employed)	refused/dnk (employment)	-0.356018	-1.09575	0.369576
KR	EMPLOYMENT STATUS (employed)	retired/disabled	0.0442364	-0.306215	0.390562
KR	EMPLOYMENT STATUS (employed)	student	-0.0814843	-0.473723	0.253442
KR	EMPLOYMENT STATUS (employed)	unemployed	-0.119155	-0.643486	0.301924
KR	INCOME (low/middle)	high	0.127149	-0.0467525	0.266784
KR	INCOME (low/middle)	refused/dnk (income)	0.0148035	-0.335554	0.417741
KR	HEALTH (healthy)	no response/dnk (health)	-0.290769	-0.872368	0.260555
KR	HEALTH (healthy)	healthy	0.0165843	-0.218484	0.217433
KR	STRESS (not often)	no response/dnk (stress)	-0.462501	-1.50788	0.541409
KR	STRESS (not often)	often	-0.0360894	-0.278934	0.13867
KR	GOV'T HANDLING (badly)	no response/dnk (gov't handling)	-0.139305	-0.75114	0.46022
KR	GOV'T HANDLING (badly)	well	0.482346	0.265445	0.711216
ES	SEX (female)	male	0.435041	0.23923	0.649768
ES	AGE (18-24)	25-34	-0.103332	-0.332474	0.12083
ES	AGE (18-24)	35-44	-0.210315	-0.441622	-0.00741848
ES	AGE (18-24)	45-54	-0.00255334	-0.183731	0.204693
ES	AGE (18-24)	55-64	0.049258	-0.207344	0.283601
ES	AGE (18-24)	65+	0.288085	-0.0720812	0.624745
ES	EDUCATION (secondary)	higher	0.167847	-0.0245752	0.353528
ES	EDUCATION (secondary)	none/other	0.318959	-0.591427	1.40215
ES	EDUCATION (secondary)	primary	-0.142999	-0.40631	0.0912911
ES	EDUCATION (secondary)	refused/dnk (educuation)	-0.357523	-1.36346	0.788743
ES	EMPLOYMENT STATUS (employed)	housewife	-0.0786583	-0.852383	0.646241
ES	EMPLOYMENT STATUS (employed)	refused/dnk (employment)	-0.389061	-1.10501	0.329938
ES	EMPLOYMENT STATUS (employed)	retired/disabled	0.0820035	-0.96005	1.27539
ES	EMPLOYMENT STATUS (employed)	student	0.176952	-0.407218	0.837795
ES	EMPLOYMENT STATUS (employed)	unemployed	0.0384393	-0.193811	0.332041
ES	INCOME (low/middle)	high	0.200256	0.0443528	0.342322
ES	INCOME (low/middle)	refused/dnk (income)	-0.00616209	-0.228534	0.230755
ES	HEALTH (healthy)	no response/dnk (health)	-0.277393	-0.725997	0.186815
ES	HEALTH (healthy)	healthy	0.114996	-0.0651021	0.32274
ES	STRESS (not often)	no response/dnk (stress)	-0.361375	-1.3025	0.575815
ES	STRESS (not often)	often	0.0260691	-0.127084	0.202947
ES	GOV'T HANDLING (badly)	no response/dnk (gov't handling)	-0.057188	-0.520436	0.498608
ES	GOV'T HANDLING (badly)	well	0.830955	0.608828	1.06336
UK	SEX (female)	male	0.280346	0.0712979	0.472414
UK	AGE (18-24)	25-34	-0.396206	-0.786402	-0.0201321
UK	AGE (18-24)	35-44	-0.276191	-0.570875	-0.0145436
UK	AGE (18-24)	45-54	0.0503707	-0.167515	0.352703
UK	AGE (18-24)	55-64	0.340487	-0.00723976	0.766893
UK	AGE (18-24)	65+	1.28363	0.734056	1.7957
UK	EDUCATION (secondary)	higher	0.266551	0.0817052	0.479928
UK	EDUCATION (secondary)	none/other	0.0753224	-0.769721	1.00031
UK	EDUCATION (secondary)	primary	-0.0126952	-0.541555	0.658594
UK	EDUCATION (secondary)	refused/dnk (educuation)	-0.605639	-1.74844	0.168482
UK	EMPLOYMENT STATUS (employed)	housewife	-0.080722	-0.411333	0.227127
UK	EMPLOYMENT STATUS (employed)	refused/dnk (employment)	-0.374016	-0.940791	0.182275
UK	EMPLOYMENT STATUS (employed)	retired/disabled	0.291888	-0.0782058	0.677933
UK	EMPLOYMENT STATUS (employed)	student	0.141821	-0.192097	0.481546
UK	EMPLOYMENT STATUS (employed)	unemployed	-0.083505	-0.332973	0.197527
UK	INCOME (low/middle)	high	0.326626	0.139006	0.594257
UK	INCOME (low/middle)	refused/dnk (income)	0.069846	-0.163236	0.383693
UK	HEALTH (healthy)	no response/dnk (health)	-0.23914	-0.645375	0.211033
UK	HEALTH (healthy)	healthy	0.0418325	-0.145479	0.22087
UK	STRESS (not often)	no response/dnk (stress)	-0.431619	-1.20669	0.239128
UK	STRESS (not often)	often	0.0306417	-0.13382	0.234403
UK	GOV'T HANDLING (badly)	no response/dnk (gov't handling)	-0.260434	-0.644729	0.10013
UK	GOV'T HANDLING (badly)	well	0.622448	0.378921	0.875344
US	SEX (female)	male	0.506393	0.264679	0.758668
US	AGE (18-24)	25-34	-0.246795	-0.590375	0.0269366
US	AGE (18-24)	35-44	-0.168732	-0.4094	0.0585598
US	AGE (18-24)	45-54	-0.00998935	-0.202364	0.209413
US	AGE (18-24)	55-64	0.1282	-0.0947855	0.382782
US	AGE (18-24)	65+	0.562257	0.223078	0.927425
US	EDUCATION (secondary)	higher	0.529463	0.238244	0.803746
US	EDUCATION (secondary)	none/other	0.0269213	-1.28243	1.53687
US	EDUCATION (secondary)	primary	0.0286639	-0.643154	0.817805
US	EDUCATION (secondary)	refused/dnk (educuation)	-0.411456	-0.893211	0.102237
US	EMPLOYMENT STATUS (employed)	housewife	-0.159925	-0.578457	0.204525
US	EMPLOYMENT STATUS (employed)	refused/dnk (employment)	-0.502788	-1.2093	0.11042
US	EMPLOYMENT STATUS (employed)	retired/disabled	0.399959	0.0586246	0.754104
US	EMPLOYMENT STATUS (employed)	student	0.405996	-0.0290792	1.08501
US	EMPLOYMENT STATUS (employed)	unemployed	-0.327603	-0.815413	0.0219055
US	INCOME (low/middle)	high	0.270653	0.0998263	0.492633
US	INCOME (low/middle)	refused/dnk (income)	-0.0444892	-0.317505	0.212006
US	HEALTH (healthy)	no response/dnk (health)	0.215484	-0.894104	2.97399
US	HEALTH (healthy)	healthy	0.12183	-0.056258	0.354176
US	STRESS (not often)	no response/dnk (stress)	-0.489424	-1.72016	0.595112
US	STRESS (not often)	often	0.0127684	-0.164353	0.190635
US	GOV'T HANDLING (badly)	no response/dnk (gov't handling)	-0.339555	-0.912828	0.13651
US	GOV'T HANDLING (badly)	well	-0.602895	-0.884202	-0.320175
VN	SEX (female)	male	0.0139199	-0.313691	0.324467
VN	AGE (18-24)	25-34	-0.0601976	-0.317017	0.19322
VN	AGE (18-24)	35-44	-0.114139	-0.346283	0.166072
VN	AGE (18-24)	45-54	-0.0143357	-0.235932	0.215066
VN	AGE (18-24)	55-64	0.044163	-0.300266	0.319265
VN	AGE (18-24)	65+	0.39261	-0.707746	1.59871
VN	EDUCATION (secondary)	higher	0.0602877	-0.255869	0.327294
VN	EDUCATION (secondary)	none/other	0.076246	-1.46332	1.54719
VN	EDUCATION (secondary)	primary	-0.0129546	-0.430995	0.50633
VN	EDUCATION (secondary)	refused/dnk (educuation)	-0.35238	-1.35975	0.601167
VN	EMPLOYMENT STATUS (employed)	housewife	-0.0989046	-0.492149	0.27237
VN	EMPLOYMENT STATUS (employed)	refused/dnk (employment)	-0.381153	-1.06055	0.355737
VN	EMPLOYMENT STATUS (employed)	retired/disabled	0.147216	-0.401069	0.728982
VN	EMPLOYMENT STATUS (employed)	student	0.131024	-0.27748	0.502901
VN	EMPLOYMENT STATUS (employed)	unemployed	-0.156441	-0.644497	0.294425
VN	INCOME (low/middle)	high	0.137513	-0.110841	0.32738
VN	INCOME (low/middle)	refused/dnk (income)	-0.00389404	-0.403718	0.436829
VN	HEALTH (healthy)	no response/dnk (health)	-0.263708	-0.92707	0.434197
VN	HEALTH (healthy)	healthy	0.0575535	-0.207017	0.297385
VN	STRESS (not often)	no response/dnk (stress)	-0.367642	-1.783	0.958421
VN	STRESS (not often)	often	-0.018618	-0.209305	0.147525
VN	GOV'T HANDLING (badly)	no response/dnk (gov't handling)	-0.181712	-1.12312	0.734333
VN	GOV'T HANDLING (badly)	well	1.11875	0.29924	2.28841
