# Supplementary material for: Exploratory study of the global intent to accept COVID-19 vaccinations
Source: Commun Med (Lond). 2021 Sep 9;1:30. doi: 10.1038/s43856-021-00027-x (PMC9053214; doi:10.1038/s43856-021-00027-x)
Supplement: Supplementary file 4 — Supplementary data 3 [file 43856_2021_27_MOESM4_ESM.xlsx]

## Sheet: figure 1
country	response	value	95% HPD lower	95% HPD upper
Argentina	Definitely won‚Äôt get vaccinated	0.130137	0.108593	0.153394
Brazil	Definitely won‚Äôt get vaccinated	0.0780282	0.0623347	0.0941379
Canada	Definitely won‚Äôt get vaccinated	0.0882276	0.0714166	0.105956
Chile	Definitely won‚Äôt get vaccinated	0.138522	0.11797	0.16074
China	Definitely won‚Äôt get vaccinated	0.00851957	0.00356576	0.0142013
Croatia	Definitely won‚Äôt get vaccinated	0.224613	0.186782	0.261441
Denmark	Definitely won‚Äôt get vaccinated	0.012887	0.00416993	0.0237705
Ecuador	Definitely won‚Äôt get vaccinated	0.0877802	0.067083	0.10948
Finland	Definitely won‚Äôt get vaccinated	0.053039	0.0344992	0.0709185
France	Definitely won‚Äôt get vaccinated	0.238827	0.210626	0.263672
Germany	Definitely won‚Äôt get vaccinated	0.159265	0.136598	0.181345
Hong Kong	Definitely won‚Äôt get vaccinated	0.0526521	0.0344168	0.0725466
India	Definitely won‚Äôt get vaccinated	0.0139446	0.00489644	0.0244453
Indonesia	Definitely won‚Äôt get vaccinated	0.0315196	0.0216775	0.042002
Ireland	Definitely won‚Äôt get vaccinated	0.114219	0.0950862	0.134003
Italy	Definitely won‚Äôt get vaccinated	0.10377	0.083853	0.121641
Japan	Definitely won‚Äôt get vaccinated	0.0431151	0.0319242	0.0552571
Lebanon	Definitely won‚Äôt get vaccinated	0.426302	0.383541	0.469649
Malaysia	Definitely won‚Äôt get vaccinated	0.0351621	0.0195893	0.0506347
Mexico	Definitely won‚Äôt get vaccinated	0.0783874	0.0574144	0.100196
Nigeria	Definitely won‚Äôt get vaccinated	0.195286	0.171048	0.219412
Pakistan	Definitely won‚Äôt get vaccinated	0.318454	0.286582	0.350578
Paraguay	Definitely won‚Äôt get vaccinated	0.279673	0.239431	0.319705
Peru	Definitely won‚Äôt get vaccinated	0.118528	0.100931	0.135942
Poland	Definitely won‚Äôt get vaccinated	0.210004	0.177708	0.243852
Serbia	Definitely won‚Äôt get vaccinated	0.278186	0.238965	0.316398
Slovenia	Definitely won‚Äôt get vaccinated	0.164124	0.137072	0.190006
South Korea	Definitely won‚Äôt get vaccinated	0.00970785	0.00491895	0.0147489
Spain	Definitely won‚Äôt get vaccinated	0.113539	0.0943527	0.134259
UK	Definitely won‚Äôt get vaccinated	0.0837168	0.0672303	0.101008
USA	Definitely won‚Äôt get vaccinated	0.140219	0.115337	0.166523
Vietnam	Definitely won‚Äôt get vaccinated	0.0045796	7.59342e-05	0.0108606
Argentina	Probably won‚Äôt get vaccinated	0.112881	0.0958061	0.130225
Brazil	Probably won‚Äôt get vaccinated	0.0917459	0.0748156	0.107991
Canada	Probably won‚Äôt get vaccinated	0.138581	0.118239	0.159927
Chile	Probably won‚Äôt get vaccinated	0.140935	0.119936	0.162465
China	Probably won‚Äôt get vaccinated	0.0859725	0.0679445	0.104571
Croatia	Probably won‚Äôt get vaccinated	0.360502	0.322059	0.404172
Denmark	Probably won‚Äôt get vaccinated	0.117812	0.0893348	0.146207
Ecuador	Probably won‚Äôt get vaccinated	0.114982	0.0928328	0.138924
Finland	Probably won‚Äôt get vaccinated	0.137466	0.111685	0.164529
France	Probably won‚Äôt get vaccinated	0.321203	0.292657	0.351783
Germany	Probably won‚Äôt get vaccinated	0.193228	0.169105	0.216982
Hong Kong	Probably won‚Äôt get vaccinated	0.212409	0.177462	0.248397
India	Probably won‚Äôt get vaccinated	0.0792919	0.0558072	0.102582
Indonesia	Probably won‚Äôt get vaccinated	0.139771	0.118527	0.160711
Ireland	Probably won‚Äôt get vaccinated	0.176768	0.153073	0.198199
Italy	Probably won‚Äôt get vaccinated	0.193319	0.170435	0.219431
Japan	Probably won‚Äôt get vaccinated	0.290096	0.264493	0.316791
Lebanon	Probably won‚Äôt get vaccinated	0.132957	0.103927	0.162613
Malaysia	Probably won‚Äôt get vaccinated	0.103688	0.0780627	0.131585
Mexico	Probably won‚Äôt get vaccinated	0.101405	0.0774624	0.128375
Nigeria	Probably won‚Äôt get vaccinated	0.163374	0.141186	0.185996
Pakistan	Probably won‚Äôt get vaccinated	0.119855	0.103484	0.135983
Paraguay	Probably won‚Äôt get vaccinated	0.208758	0.174369	0.245177
Peru	Probably won‚Äôt get vaccinated	0.164386	0.142434	0.185348
Poland	Probably won‚Äôt get vaccinated	0.233912	0.20128	0.268643
Serbia	Probably won‚Äôt get vaccinated	0.344181	0.304237	0.386004
Slovenia	Probably won‚Äôt get vaccinated	0.302519	0.270289	0.337512
South Korea	Probably won‚Äôt get vaccinated	0.124328	0.107366	0.140399
Spain	Probably won‚Äôt get vaccinated	0.216517	0.190654	0.242501
UK	Probably won‚Äôt get vaccinated	0.111659	0.0925782	0.131261
USA	Probably won‚Äôt get vaccinated	0.203036	0.173492	0.231898
Vietnam	Probably won‚Äôt get vaccinated	0.0282038	0.0152249	0.041727
Argentina	Probably will get vaccinated	0.351843	0.322878	0.378144
Brazil	Probably will get vaccinated	0.288959	0.26382	0.316989
Canada	Probably will get vaccinated	0.328126	0.300452	0.357811
Chile	Probably will get vaccinated	0.376371	0.345189	0.409424
China	Probably will get vaccinated	0.432811	0.403037	0.466336
Croatia	Probably will get vaccinated	0.284595	0.248158	0.322477
Denmark	Probably will get vaccinated	0.438839	0.395072	0.483231
Ecuador	Probably will get vaccinated	0.437294	0.399435	0.472274
Finland	Probably will get vaccinated	0.40377	0.362523	0.443531
France	Probably will get vaccinated	0.307206	0.279085	0.33605
Germany	Probably will get vaccinated	0.327765	0.299824	0.356562
Hong Kong	Probably will get vaccinated	0.485228	0.441989	0.527306
India	Probably will get vaccinated	0.329043	0.287053	0.370357
Indonesia	Probably will get vaccinated	0.461006	0.429634	0.490115
Ireland	Probably will get vaccinated	0.334128	0.303549	0.364278
Italy	Probably will get vaccinated	0.371395	0.341382	0.400999
Japan	Probably will get vaccinated	0.459928	0.431765	0.488488
Lebanon	Probably will get vaccinated	0.140947	0.111974	0.171369
Malaysia	Probably will get vaccinated	0.460465	0.417418	0.504197
Mexico	Probably will get vaccinated	0.291383	0.25292	0.332154
Nigeria	Probably will get vaccinated	0.267839	0.241389	0.295561
Pakistan	Probably will get vaccinated	0.22494	0.201544	0.252452
Paraguay	Probably will get vaccinated	0.302342	0.263238	0.343568
Peru	Probably will get vaccinated	0.358372	0.3326	0.385984
Poland	Probably will get vaccinated	0.360064	0.322204	0.397607
Serbia	Probably will get vaccinated	0.275307	0.23655	0.312618
Slovenia	Probably will get vaccinated	0.333757	0.300681	0.366394
South Korea	Probably will get vaccinated	0.548428	0.524203	0.572856
Spain	Probably will get vaccinated	0.42082	0.390519	0.451911
UK	Probably will get vaccinated	0.327647	0.298874	0.356367
USA	Probably will get vaccinated	0.359189	0.325429	0.394405
Vietnam	Probably will get vaccinated	0.275298	0.242906	0.307536
Argentina	Definitely will get vaccinated	0.405151	0.373497	0.436513
Brazil	Definitely will get vaccinated	0.541292	0.512454	0.570414
Canada	Definitely will get vaccinated	0.44503	0.416033	0.477163
Chile	Definitely will get vaccinated	0.344177	0.318949	0.371814
China	Definitely will get vaccinated	0.472736	0.443563	0.503866
Croatia	Definitely will get vaccinated	0.130311	0.102724	0.158045
Denmark	Definitely will get vaccinated	0.430663	0.387925	0.47269
Ecuador	Definitely will get vaccinated	0.35997	0.325339	0.394237
Finland	Definitely will get vaccinated	0.405963	0.371724	0.438341
France	Definitely will get vaccinated	0.132765	0.112297	0.154764
Germany	Definitely will get vaccinated	0.319742	0.291444	0.34883
Hong Kong	Definitely will get vaccinated	0.249711	0.212758	0.287128
India	Definitely will get vaccinated	0.57772	0.534696	0.621049
Indonesia	Definitely will get vaccinated	0.367598	0.335459	0.399365
Ireland	Definitely will get vaccinated	0.374867	0.344631	0.404591
Italy	Definitely will get vaccinated	0.331525	0.303118	0.360283
Japan	Definitely will get vaccinated	0.206849	0.182656	0.22989
Lebanon	Definitely will get vaccinated	0.299794	0.261995	0.340838
Malaysia	Definitely will get vaccinated	0.400662	0.358939	0.442229
Mexico	Definitely will get vaccinated	0.52853	0.484216	0.574068
Nigeria	Definitely will get vaccinated	0.373501	0.344171	0.403091
Pakistan	Definitely will get vaccinated	0.336732	0.311176	0.361408
Paraguay	Definitely will get vaccinated	0.212868	0.177533	0.248404
Peru	Definitely will get vaccinated	0.358726	0.331503	0.384435
Poland	Definitely will get vaccinated	0.196043	0.164954	0.22999
Serbia	Definitely will get vaccinated	0.102501	0.0757566	0.130148
Slovenia	Definitely will get vaccinated	0.199626	0.174191	0.224509
South Korea	Definitely will get vaccinated	0.317567	0.293897	0.34141
Spain	Definitely will get vaccinated	0.251321	0.224428	0.27558
UK	Definitely will get vaccinated	0.476977	0.446071	0.507925
USA	Definitely will get vaccinated	0.29771	0.271269	0.327125
Vietnam	Definitely will get vaccinated	0.692576	0.651976	0.72981

## Sheet: figure 2A
LA	odds ratio	95% HPD lower	95% HPD lower	Group	Label
male	0.292904	0.19063	0.392479	SEX (female)	1.34 [1.21, 1.48]
25-34	-0.0946816	-0.209262	0.0270393	AGE (18-24)	0.91 [0.81, 1.03]
35-44	-0.169182	-0.28977	-0.0527722	AGE (18-24)	0.84 [0.75, 0.95]
45-54	-0.0265783	-0.139838	0.0785722	AGE (18-24)	0.97 [0.87, 1.08]
55-64	0.118428	-0.00549604	0.246638	AGE (18-24)	1.13 [0.99, 1.28]
65+	0.420226	0.228098	0.620016	AGE (18-24)	1.52 [1.26, 1.86]
higher	0.218142	0.135433	0.304886	EDUCATION (secondary)	1.24 [1.15, 1.36]
none/other	0.0698328	-0.237196	0.401419	EDUCATION (secondary)	1.07 [0.79, 1.49]
primary	-0.0866827	-0.236105	0.067215	EDUCATION (secondary)	0.92 [0.79, 1.07]
refused/dnk (educuation)	-0.326832	-0.665468	0.0299464	EDUCATION (secondary)	0.72 [0.51, 1.03]
housewife	-0.0485303	-0.189745	0.0932142	EMPLOYMENT STATUS (employed)	0.95 [0.83, 1.10]
refused/dnk (employment)	-0.401902	-0.729986	-0.132801	EMPLOYMENT STATUS (employed)	0.67 [0.48, 0.88]
retired/disabled	0.118635	-0.0631912	0.299273	EMPLOYMENT STATUS (employed)	1.13 [0.94, 1.35]
student	0.183582	0.0381134	0.325203	EMPLOYMENT STATUS (employed)	1.20 [1.04, 1.38]
unemployed	-0.128991	-0.239562	-0.011712	EMPLOYMENT STATUS (employed)	0.88 [0.79, 0.99]
high	0.209958	0.137037	0.280315	INCOME (low/middle)	1.23 [1.15, 1.32]
refused/dnk (income)	-0.0112051	-0.11289	0.0977711	INCOME (low/middle)	0.99 [0.89, 1.10]
no response/dnk (health)	-0.242132	-0.553806	0.0628727	HEALTH (healthy)	0.78 [0.57, 1.06]
healthy	0.0620082	-0.0176864	0.141638	HEALTH (healthy)	1.06 [0.98, 1.15]
no response/dnk (stress)	-0.331172	-0.666753	0.0302812	STRESS (not often)	0.72 [0.51, 1.03]
often	0.00200389	-0.0858123	0.0875871	STRESS (not often)	1.00 [0.92, 1.09]
no response/dnk (gov't handling)	-0.186686	-0.385095	0.0114568	GOV'T HANDLING (badly)	0.83 [0.68, 1.01]
well	0.800368	0.63653	0.956006	GOV'T HANDLING (badly)	2.23 [1.89, 2.60]
COVID deaths per 100k	0.824138	-0.0862197	1.78092	COUNTRY-LEVEL	2.28 [0.92, 5.94]
COVID deaths per 100k (2 weeks)	-1.18581	-2.085	-0.344281	COUNTRY-LEVEL	0.31 [0.12, 0.71]
HDI (2019)	0.117672	-1.59855	1.69542	COUNTRY-LEVEL	1.12 [0.20, 5.45]
GDP per capita (2019)	-0.804129	-2.4747	0.827041	COUNTRY-LEVEL	0.45 [0.08, 2.29]
vaccine confidence	0.125564	-1.04058	1.28969	COUNTRY-LEVEL	1.13 [0.35, 3.63]

## Sheet: figure 2B
variable	country	odds ratio	95% HPD lower	95% HPD lower	group
male	AR	0.350197	0.143845	0.555048	SEX (female)
25-34	AR	-0.145319	-0.408344	0.0886142	AGE
					(18-24)
35-44	AR	-0.115733	-0.334049	0.127627	AGE
					(18-24)
45-54	AR	-0.0152727	-0.201881	0.176385	AGE
					(18-24)
55-64	AR	0.0942207	-0.122319	0.316617	AGE
					(18-24)
65+	AR	0.490673	0.180927	0.839243	AGE
					(18-24)
higher	AR	0.180602	-0.0160974	0.370694	EDUCATION
					(secondary)
none/other	AR	0.151797	-0.501669	0.82628	EDUCATION
					(secondary)
primary	AR	-0.0299266	-0.266565	0.2554	EDUCATION
					(secondary)
refused/dnk (educuation)	AR	-0.408496	-1.50284	0.881859	EDUCATION
					(secondary)
housewife	AR	0.0730994	-0.228515	0.419445	EMPLOYMENT
					STATUS
					(employed)
refused/dnk (employment)	AR	-0.379346	-1.11822	0.354614	EMPLOYMENT
					STATUS
					(employed)
retired/disabled	AR	-0.0145229	-0.319595	0.291123	EMPLOYMENT
					STATUS
					(employed)
student	AR	0.171371	-0.181939	0.54447	EMPLOYMENT
					STATUS
					(employed)
unemployed	AR	-0.174732	-0.425951	0.0442344	EMPLOYMENT
					STATUS
					(employed)
high	AR	0.196222	0.0433352	0.350911	INCOME
					(low/middle)
refused/dnk (income)	AR	0.0172728	-0.174494	0.233949	INCOME
					(low/middle)
no response/dnk (health)	AR	-0.419667	-1.52762	0.328164	HEALTH
					(healthy)
healthy	AR	0.125265	-0.0868445	0.38461	HEALTH
					(healthy)
no response/dnk (stress)	AR	-0.404583	-1.79407	1.24197	STRESS
					(not often)
often	AR	0.0314266	-0.116751	0.227184	STRESS
					(not often)
no response/dnk (gov't handling)	AR	-0.289514	-0.822777	0.127148	GOV'T HANDLING
					(badly)
well	AR	1.64276	1.39232	1.89227	GOV'T HANDLING
					(badly)
male	BR	0.00837255	-0.232629	0.246456	SEX (female)
25-34	BR	-0.0213405	-0.234716	0.214822	AGE
					(18-24)
35-44	BR	-0.0693148	-0.291905	0.20222	AGE
					(18-24)
45-54	BR	-0.0367722	-0.230687	0.153612	AGE
					(18-24)
55-64	BR	0.110079	-0.12206	0.329702	AGE
					(18-24)
65+	BR	0.111494	-0.512076	0.677106	AGE
					(18-24)
higher	BR	0.265069	0.0808252	0.477645	EDUCATION
					(secondary)
none/other	BR	0.15523	-0.410841	0.73055	EDUCATION
					(secondary)
primary	BR	-0.277875	-0.634974	0.0204455	EDUCATION
					(secondary)
refused/dnk (educuation)	BR	-0.0857305	-0.805764	0.973311	EDUCATION
					(secondary)
housewife	BR	0.0177881	-0.274696	0.366957	EMPLOYMENT
					STATUS
					(employed)
refused/dnk (employment)	BR	-0.392122	-0.789366	-0.0233534	EMPLOYMENT
					STATUS
					(employed)
retired/disabled	BR	-0.0561239	-0.486351	0.344555	EMPLOYMENT
					STATUS
					(employed)
student	BR	0.254439	-0.0411838	0.604213	EMPLOYMENT
					STATUS
					(employed)
unemployed	BR	-0.0404604	-0.254389	0.214371	EMPLOYMENT
					STATUS
					(employed)
high	BR	0.182072	0.00468832	0.348075	INCOME
					(low/middle)
refused/dnk (income)	BR	0.0384866	-0.184112	0.303214	INCOME
					(low/middle)
no response/dnk (health)	BR	-0.164919	-0.621014	0.418042	HEALTH
					(healthy)
healthy	BR	-0.016996	-0.236617	0.170522	HEALTH
					(healthy)
no response/dnk (stress)	BR	-0.158943	-0.900691	0.9233	STRESS
					(not often)
often	BR	-0.0089858	-0.167186	0.139776	STRESS
					(not often)
no response/dnk (gov't handling)	BR	-0.484148	-1.13598	0.0295817	GOV'T HANDLING
					(badly)
well	BR	-0.506228	-0.769834	-0.255947	GOV'T HANDLING
					(badly)
male	CA	0.303152	0.104157	0.497602	SEX (female)
25-34	CA	-0.107436	-0.349047	0.12635	AGE
					(18-24)
35-44	CA	-0.214982	-0.468658	-0.0006092	AGE
					(18-24)
45-54	CA	-0.0543082	-0.256383	0.136179	AGE
					(18-24)
55-64	CA	0.0850175	-0.159947	0.325034	AGE
					(18-24)
65+	CA	0.646377	0.298953	1.01918	AGE
					(18-24)
higher	CA	0.271251	0.0899634	0.485019	EDUCATION
					(secondary)
none/other	CA	-0.0208923	-0.996373	0.867378	EDUCATION
					(secondary)
primary	CA	-0.268191	-0.944272	0.169875	EDUCATION
					(secondary)
refused/dnk (educuation)	CA	-0.326024	-0.877724	0.280392	EDUCATION
					(secondary)
housewife	CA	-0.221815	-0.714554	0.156993	EMPLOYMENT
					STATUS
					(employed)
refused/dnk (employment)	CA	-0.507116	-1.23797	0.0344597	EMPLOYMENT
					STATUS
					(employed)
retired/disabled	CA	0.185106	-0.104941	0.486488	EMPLOYMENT
					STATUS
					(employed)
student	CA	0.245226	-0.0469739	0.542006	EMPLOYMENT
					STATUS
					(employed)
unemployed	CA	-0.0906425	-0.350734	0.210884	EMPLOYMENT
					STATUS
					(employed)
high	CA	0.24532	0.0953471	0.433894	INCOME
					(low/middle)
refused/dnk (income)	CA	0.00656177	-0.21013	0.229763	INCOME
					(low/middle)
no response/dnk (health)	CA	-0.281564	-0.781911	0.230856	HEALTH
					(healthy)
healthy	CA	0.0361524	-0.162948	0.216586	HEALTH
					(healthy)
no response/dnk (stress)	CA	-0.324548	-1.13955	0.49863	STRESS
					(not often)
often	CA	0.00121041	-0.182962	0.167557	STRESS
					(not often)
no response/dnk (gov't handling)	CA	-0.33947	-0.897532	0.113491	GOV'T HANDLING
					(badly)
well	CA	1.23064	0.950348	1.50966	GOV'T HANDLING
					(badly)
male	CL	0.372202	0.163007	0.5757	SEX (female)
25-34	CL	-0.0727392	-0.312108	0.177658	AGE
					(18-24)
35-44	CL	-0.212596	-0.475568	0.0198097	AGE
					(18-24)
45-54	CL	-0.0146326	-0.195164	0.177439	AGE
					(18-24)
55-64	CL	-0.0409999	-0.349918	0.218622	AGE
					(18-24)
65+	CL	0.395921	-0.0049099	0.791269	AGE
					(18-24)
higher	CL	0.0961546	-0.11903	0.295863	EDUCATION
					(secondary)
none/other	CL	-0.373538	-1.79601	0.545872	EDUCATION
					(secondary)
primary	CL	-0.113474	-0.513503	0.247381	EDUCATION
					(secondary)
refused/dnk (educuation)	CL	-0.292978	-0.980372	0.490461	EDUCATION
					(secondary)
housewife	CL	-0.164492	-0.477224	0.122954	EMPLOYMENT
					STATUS
					(employed)
refused/dnk (employment)	CL	-0.16191	-0.785281	0.827974	EMPLOYMENT
					STATUS
					(employed)
retired/disabled	CL	-0.167725	-0.622755	0.224164	EMPLOYMENT
					STATUS
					(employed)
student	CL	0.20217	-0.0820661	0.484487	EMPLOYMENT
					STATUS
					(employed)
unemployed	CL	-0.278668	-0.588742	-0.0412742	EMPLOYMENT
					STATUS
					(employed)
high	CL	0.207567	0.0410306	0.375022	INCOME
					(low/middle)
refused/dnk (income)	CL	0.046507	-0.220608	0.375056	INCOME
					(low/middle)
no response/dnk (health)	CL	-0.310743	-0.941025	0.283288	HEALTH
					(healthy)
healthy	CL	0.0296076	-0.162869	0.192525	HEALTH
					(healthy)
no response/dnk (stress)	CL	-0.753197	-2.15663	0.162312	STRESS
					(not often)
often	CL	0.0457408	-0.120793	0.279807	STRESS
					(not often)
no response/dnk (gov't handling)	CL	-0.207859	-0.6162	0.166456	GOV'T HANDLING
					(badly)
well	CL	0.650249	0.41658	0.902339	GOV'T HANDLING
					(badly)
male	CN	-0.273162	-0.52599	-0.026229	SEX (female)
25-34	CN	0.0145743	-0.222614	0.288861	AGE
					(18-24)
35-44	CN	-0.373952	-0.686749	-0.0885625	AGE
					(18-24)
45-54	CN	-0.105895	-0.394224	0.105775	AGE
					(18-24)
55-64	CN	0.0120502	-0.461016	0.357293	AGE
					(18-24)
65+	CN	0.421877	-0.610457	1.58438	AGE
					(18-24)
higher	CN	0.20433	-0.0134973	0.412622	EDUCATION
					(secondary)
none/other	CN	-0.122612	-1.33785	0.81737	EDUCATION
					(secondary)
primary	CN	-0.102624	-0.519232	0.296786	EDUCATION
					(secondary)
refused/dnk (educuation)	CN	-0.375993	-1.41018	0.753822	EDUCATION
					(secondary)
housewife	CN	-0.0614099	-0.565484	0.449568	EMPLOYMENT
					STATUS
					(employed)
refused/dnk (employment)	CN	-0.416266	-1.20086	0.47141	EMPLOYMENT
					STATUS
					(employed)
retired/disabled	CN	0.170628	-0.390208	0.810923	EMPLOYMENT
					STATUS
					(employed)
student	CN	0.264362	-0.0367321	0.655464	EMPLOYMENT
					STATUS
					(employed)
unemployed	CN	-0.134444	-0.572464	0.23256	EMPLOYMENT
					STATUS
					(employed)
high	CN	0.245289	0.0891261	0.433286	INCOME
					(low/middle)
refused/dnk (income)	CN	0.00150988	-0.416808	0.451671	INCOME
					(low/middle)
no response/dnk (health)	CN	-0.265421	-0.930348	0.443141	HEALTH
					(healthy)
healthy	CN	0.0111089	-0.197308	0.192613	HEALTH
					(healthy)
no response/dnk (stress)	CN	-0.380555	-1.48219	0.69529	STRESS
					(not often)
often	CN	0.0125139	-0.173035	0.215503	STRESS
					(not often)
no response/dnk (gov't handling)	CN	-0.235206	-0.918176	0.469472	GOV'T HANDLING
					(badly)
well	CN	1.06547	0.479817	1.72398	GOV'T HANDLING
					(badly)
male	HR	0.492409	0.228845	0.780411	SEX (female)
25-34	HR	-0.1678	-0.545005	0.120997	AGE
					(18-24)
35-44	HR	-0.251873	-0.578737	0.00949579	AGE
					(18-24)
45-54	HR	-0.0140065	-0.217057	0.217511	AGE
					(18-24)
55-64	HR	0.258903	-0.0118703	0.605867	AGE
					(18-24)
65+	HR	0.601326	0.164365	1.0845	AGE
					(18-24)
higher	HR	0.0634381	-0.218655	0.299894	EDUCATION
					(secondary)
none/other	HR	0.0616874	-1.30344	1.55048	EDUCATION
					(secondary)
primary	HR	-0.0388347	-0.455114	0.446717	EDUCATION
					(secondary)
refused/dnk (educuation)	HR	-0.421887	-1.33346	0.392535	EDUCATION
					(secondary)
housewife	HR	-0.0895433	-0.512005	0.342821	EMPLOYMENT
					STATUS
					(employed)
refused/dnk (employment)	HR	-0.420277	-0.965862	0.0888163	EMPLOYMENT
					STATUS
					(employed)
retired/disabled	HR	0.363234	0.00673583	0.767855	EMPLOYMENT
					STATUS
					(employed)
student	HR	0.0431473	-0.515489	0.476192	EMPLOYMENT
					STATUS
					(employed)
unemployed	HR	-0.130873	-0.416133	0.129803	EMPLOYMENT
					STATUS
					(employed)
high	HR	0.177283	-0.0395998	0.354963	INCOME
					(low/middle)
refused/dnk (income)	HR	-0.0970711	-0.454831	0.151079	INCOME
					(low/middle)
no response/dnk (health)	HR	-0.230554	-0.776267	0.323165	HEALTH
					(healthy)
healthy	HR	0.110024	-0.0889913	0.342378	HEALTH
					(healthy)
no response/dnk (stress)	HR	-0.308163	-1.9747	1.39277	STRESS
					(not often)
often	HR	-0.0077582	-0.202638	0.17721	STRESS
					(not often)
no response/dnk (gov't handling)	HR	-0.0869427	-0.606255	0.495548	GOV'T HANDLING
					(badly)
well	HR	0.654112	0.365059	0.929356	GOV'T HANDLING
					(badly)
male	DK	0.398752	0.139557	0.669526	SEX (female)
25-34	DK	-0.071058	-0.34582	0.200892	AGE
					(18-24)
35-44	DK	-0.225987	-0.575089	0.0617403	AGE
					(18-24)
45-54	DK	0.0419148	-0.195798	0.345342	AGE
					(18-24)
55-64	DK	0.0931137	-0.173164	0.335561	AGE
					(18-24)
65+	DK	0.306323	-0.188065	0.753318	AGE
					(18-24)
higher	DK	0.250426	0.0325698	0.498414	EDUCATION
					(secondary)
none/other	DK	-0.0716498	-1.02286	0.671934	EDUCATION
					(secondary)
primary	DK	-0.0676628	-0.410016	0.315757	EDUCATION
					(secondary)
refused/dnk (educuation)	DK	-0.484272	-1.28026	0.20169	EDUCATION
					(secondary)
housewife	DK	-0.0154511	-0.525788	0.563567	EMPLOYMENT
					STATUS
					(employed)
refused/dnk (employment)	DK	-0.398789	-0.889899	0.103383	EMPLOYMENT
					STATUS
					(employed)
retired/disabled	DK	0.635403	0.127902	1.14869	EMPLOYMENT
					STATUS
					(employed)
student	DK	0.167768	-0.164527	0.489916	EMPLOYMENT
					STATUS
					(employed)
unemployed	DK	-0.110263	-0.430803	0.195217	EMPLOYMENT
					STATUS
					(employed)
high	DK	0.184918	-0.0219216	0.364115	INCOME
					(low/middle)
refused/dnk (income)	DK	0.00458936	-0.212615	0.242078	INCOME
					(low/middle)
no response/dnk (health)	DK	-0.167655	-0.798902	0.564943	HEALTH
					(healthy)
healthy	DK	0.103714	-0.0978185	0.348126	HEALTH
					(healthy)
no response/dnk (stress)	DK	0.0149986	-0.746052	1.10261	STRESS
					(not often)
often	DK	-0.0867269	-0.42453	0.10775	STRESS
					(not often)
no response/dnk (gov't handling)	DK	-0.0652509	-0.647599	0.59966	GOV'T HANDLING
					(badly)
well	DK	0.779393	0.455657	1.09647	GOV'T HANDLING
					(badly)
male	EC	0.283146	0.0590346	0.503685	SEX (female)
25-34	EC	-0.0586844	-0.282035	0.173637	AGE
					(18-24)
35-44	EC	-0.155349	-0.395153	0.116376	AGE
					(18-24)
45-54	EC	-0.0325483	-0.259576	0.190556	AGE
					(18-24)
55-64	EC	0.117987	-0.150981	0.398134	AGE
					(18-24)
65+	EC	-0.0371364	-0.561375	0.465006	AGE
					(18-24)
higher	EC	0.0340851	-0.240235	0.279791	EDUCATION
					(secondary)
none/other	EC	0.278757	-0.862687	1.72674	EDUCATION
					(secondary)
primary	EC	-0.0614324	-0.334894	0.258531	EDUCATION
					(secondary)
refused/dnk (educuation)	EC	-0.368398	-1.18984	0.510094	EDUCATION
					(secondary)
housewife	EC	-0.224914	-0.624997	0.0954185	EMPLOYMENT
					STATUS
					(employed)
refused/dnk (employment)	EC	-0.383528	-1.13528	0.350661	EMPLOYMENT
					STATUS
					(employed)
retired/disabled	EC	0.0131662	-0.417332	0.425388	EMPLOYMENT
					STATUS
					(employed)
student	EC	0.301709	0.0418927	0.629622	EMPLOYMENT
					STATUS
					(employed)
unemployed	EC	-0.12732	-0.366069	0.0904171	EMPLOYMENT
					STATUS
					(employed)
high	EC	0.251877	0.0534046	0.51105	INCOME
					(low/middle)
refused/dnk (income)	EC	-0.0102051	-0.386498	0.379176	INCOME
					(low/middle)
no response/dnk (health)	EC	-0.202291	-0.836926	0.554056	HEALTH
					(healthy)
healthy	EC	-0.0537221	-0.33625	0.156379	HEALTH
					(healthy)
no response/dnk (stress)	EC	-0.213121	-1.11382	1.02806	STRESS
					(not often)
often	EC	-0.0045508	-0.154734	0.137063	STRESS
					(not often)
no response/dnk (gov't handling)	EC	-0.109839	-0.865254	0.707771	GOV'T HANDLING
					(badly)
well	EC	0.281591	-0.0253358	0.577351	GOV'T HANDLING
					(badly)
male	FI	0.271653	0.0436261	0.509734	SEX (female)
25-34	FI	-0.368502	-0.852059	0.0276889	AGE
					(18-24)
35-44	FI	-0.19758	-0.463213	0.0574334	AGE
					(18-24)
45-54	FI	0.0320911	-0.192827	0.322762	AGE
					(18-24)
55-64	FI	0.254334	-0.0324872	0.619264	AGE
					(18-24)
65+	FI	0.555377	0.123905	0.990685	AGE
					(18-24)
higher	FI	0.397297	0.139414	0.685527	EDUCATION
					(secondary)
none/other	FI	0.320764	-0.572173	1.47186	EDUCATION
					(secondary)
primary	FI	-0.237485	-0.733519	0.162495	EDUCATION
					(secondary)
refused/dnk (educuation)	FI	-0.57659	-1.26469	-0.0044004	EDUCATION
					(secondary)
housewife	FI	-0.0302639	-0.599867	0.557048	EMPLOYMENT
					STATUS
					(employed)
refused/dnk (employment)	FI	-0.384242	-0.896103	0.0902084	EMPLOYMENT
					STATUS
					(employed)
retired/disabled	FI	0.371193	-0.0186403	0.78974	EMPLOYMENT
					STATUS
					(employed)
student	FI	0.0150191	-0.429725	0.355288	EMPLOYMENT
					STATUS
					(employed)
unemployed	FI	-0.128606	-0.411828	0.168081	EMPLOYMENT
					STATUS
					(employed)
high	FI	0.310867	0.104439	0.617593	INCOME
					(low/middle)
refused/dnk (income)	FI	0.0293055	-0.191222	0.289605	INCOME
					(low/middle)
no response/dnk (health)	FI	-0.338672	-1.11819	0.329867	HEALTH
					(healthy)
healthy	FI	0.059612	-0.136959	0.245784	HEALTH
					(healthy)
no response/dnk (stress)	FI	-0.432202	-1.40996	0.468848	STRESS
					(not often)
often	FI	-0.0074893	-0.217245	0.157799	STRESS
					(not often)
no response/dnk (gov't handling)	FI	-0.215088	-0.740054	0.296119	GOV'T HANDLING
					(badly)
well	FI	1.05115	0.737431	1.39159	GOV'T HANDLING
					(badly)
male	FR	0.5848	0.360476	0.811728	SEX (female)
25-34	FR	-0.214546	-0.569861	0.077904	AGE
					(18-24)
35-44	FR	-0.28038	-0.596047	-0.0325843	AGE
					(18-24)
45-54	FR	-0.0325695	-0.23792	0.164844	AGE
					(18-24)
55-64	FR	0.194634	-0.0359637	0.469902	AGE
					(18-24)
65+	FR	0.791303	0.342589	1.31243	AGE
					(18-24)
higher	FR	0.271296	0.086919	0.464933	EDUCATION
					(secondary)
none/other	FR	0.275233	-0.184299	0.757645	EDUCATION
					(secondary)
primary	FR	-0.140988	-0.411055	0.104025	EDUCATION
					(secondary)
refused/dnk (educuation)	FR	-0.475566	-1.13286	0.0564579	EDUCATION
					(secondary)
housewife	FR	-0.0827764	-0.406054	0.224446	EMPLOYMENT
					STATUS
					(employed)
refused/dnk (employment)	FR	-0.315533	-0.840877	0.29532	EMPLOYMENT
					STATUS
					(employed)
retired/disabled	FR	0.249019	-0.1342	0.684333	EMPLOYMENT
					STATUS
					(employed)
student	FR	0.0504601	-0.395879	0.381844	EMPLOYMENT
					STATUS
					(employed)
unemployed	FR	-0.156626	-0.432639	0.0833923	EMPLOYMENT
					STATUS
					(employed)
high	FR	0.254711	0.112103	0.447741	INCOME
					(low/middle)
refused/dnk (income)	FR	-0.0661202	-0.307128	0.124591	INCOME
					(low/middle)
no response/dnk (health)	FR	-0.253496	-0.786435	0.288619	HEALTH
					(healthy)
healthy	FR	0.0627326	-0.155523	0.272537	HEALTH
					(healthy)
no response/dnk (stress)	FR	-0.39036	-1.20127	0.408346	STRESS
					(not often)
often	FR	0.00818871	-0.142651	0.15324	STRESS
					(not often)
no response/dnk (gov't handling)	FR	-0.0032927	-0.395329	0.437197	GOV'T HANDLING
					(badly)
well	FR	0.910399	0.698695	1.13372	GOV'T HANDLING
					(badly)
male	DE	0.42516	0.222389	0.640867	SEX (female)
25-34	DE	-0.334732	-0.649704	-0.0217637	AGE
					(18-24)
35-44	DE	-0.190805	-0.420606	0.0326244	AGE
					(18-24)
45-54	DE	-0.0574416	-0.271557	0.129313	AGE
					(18-24)
55-64	DE	0.251549	-0.0092346	0.565157	AGE
					(18-24)
65+	DE	0.321663	-0.0279254	0.687908	AGE
					(18-24)
higher	DE	0.188989	-0.0171915	0.384756	EDUCATION
					(secondary)
none/other	DE	0.253755	-0.418185	1.03088	EDUCATION
					(secondary)
primary	DE	-0.0023673	-0.27163	0.305957	EDUCATION
					(secondary)
refused/dnk (educuation)	DE	-0.371953	-1.40739	0.648059	EDUCATION
					(secondary)
housewife	DE	-0.0376775	-0.754768	0.707816	EMPLOYMENT
					STATUS
					(employed)
refused/dnk (employment)	DE	-0.412393	-1.09378	0.318638	EMPLOYMENT
					STATUS
					(employed)
retired/disabled	DE	0.109809	-0.939285	1.16076	EMPLOYMENT
					STATUS
					(employed)
student	DE	0.17644	-0.484209	0.776593	EMPLOYMENT
					STATUS
					(employed)
unemployed	DE	-0.101063	-0.283097	0.0976952	EMPLOYMENT
					STATUS
					(employed)
high	DE	0.203897	0.052282	0.356284	INCOME
					(low/middle)
refused/dnk (income)	DE	-0.0038168	-0.386948	0.418992	INCOME
					(low/middle)
no response/dnk (health)	DE	-0.239541	-0.708163	0.260641	HEALTH
					(healthy)
healthy	DE	0.128625	-0.0487085	0.351428	HEALTH
					(healthy)
no response/dnk (stress)	DE	0.457294	-0.806522	2.40037	STRESS
					(not often)
often	DE	0.0015984	-0.171732	0.167	STRESS
					(not often)
no response/dnk (gov't handling)	DE	0.554876	-0.225601	1.28839	GOV'T HANDLING
					(badly)
well	DE	1.63416	1.36901	1.88465	GOV'T HANDLING
					(badly)
male	HK	0.265743	0.0219158	0.494853	SEX (female)
25-34	HK	-0.104703	-0.384068	0.156499	AGE
					(18-24)
35-44	HK	-0.144721	-0.383411	0.110797	AGE
					(18-24)
45-54	HK	0.0124064	-0.177199	0.245035	AGE
					(18-24)
55-64	HK	0.113455	-0.133139	0.363997	AGE
					(18-24)
65+	HK	0.303698	-0.349735	0.85232	AGE
					(18-24)
higher	HK	0.236064	0.0143956	0.466652	EDUCATION
					(secondary)
none/other	HK	0.21476	-0.648594	1.21519	EDUCATION
					(secondary)
primary	HK	-0.0889774	-0.525699	0.338317	EDUCATION
					(secondary)
refused/dnk (educuation)	HK	-0.272452	-1.11207	0.70112	EDUCATION
					(secondary)
housewife	HK	-0.0733975	-0.587466	0.418335	EMPLOYMENT
					STATUS
					(employed)
refused/dnk (employment)	HK	-0.33421	-0.961218	0.393006	EMPLOYMENT
					STATUS
					(employed)
retired/disabled	HK	0.0705298	-0.476143	0.578776	EMPLOYMENT
					STATUS
					(employed)
student	HK	0.0731006	-0.400658	0.452065	EMPLOYMENT
					STATUS
					(employed)
unemployed	HK	-0.0819688	-0.455218	0.301527	EMPLOYMENT
					STATUS
					(employed)
high	HK	0.199787	0.0243599	0.375967	INCOME
					(low/middle)
refused/dnk (income)	HK	0.0155376	-0.287693	0.340415	INCOME
					(low/middle)
no response/dnk (health)	HK	-0.235771	-0.791852	0.347804	HEALTH
					(healthy)
healthy	HK	-0.277115	-0.630799	0.0883764	HEALTH
					(healthy)
no response/dnk (stress)	HK	-0.405941	-1.40984	0.460738	STRESS
					(not often)
often	HK	0.00824234	-0.16558	0.197849	STRESS
					(not often)
no response/dnk (gov't handling)	HK	-0.273738	-0.847405	0.236285	GOV'T HANDLING
					(badly)
well	HK	0.846692	0.57387	1.12602	GOV'T HANDLING
					(badly)
male	IN	0.277573	0.0159628	0.540024	SEX (female)
25-34	IN	0.0401558	-0.246947	0.383867	AGE
					(18-24)
35-44	IN	-0.164011	-0.418304	0.0811941	AGE
					(18-24)
45-54	IN	-0.0162716	-0.23306	0.216016	AGE
					(18-24)
55-64	IN	0.142115	-0.169891	0.50501	AGE
					(18-24)
65+	IN	0.389999	-0.215441	0.948687	AGE
					(18-24)
higher	IN	0.259719	0.0150078	0.549982	EDUCATION
					(secondary)
none/other	IN	0.27513	-0.504177	1.18721	EDUCATION
					(secondary)
primary	IN	-0.0661161	-0.45157	0.365881	EDUCATION
					(secondary)
refused/dnk (educuation)	IN	-0.379908	-1.3707	0.586248	EDUCATION
					(secondary)
housewife	IN	-0.0270529	-0.397782	0.362931	EMPLOYMENT
					STATUS
					(employed)
refused/dnk (employment)	IN	-0.423888	-1.18193	0.395068	EMPLOYMENT
					STATUS
					(employed)
retired/disabled	IN	-0.555566	-1.59286	0.295223	EMPLOYMENT
					STATUS
					(employed)
student	IN	0.134007	-0.21329	0.4233	EMPLOYMENT
					STATUS
					(employed)
unemployed	IN	-0.154054	-0.648357	0.301663	EMPLOYMENT
					STATUS
					(employed)
high	IN	0.199395	0.00347805	0.397272	INCOME
					(low/middle)
refused/dnk (income)	IN	-0.0256896	-0.422022	0.35765	INCOME
					(low/middle)
no response/dnk (health)	IN	-0.26019	-0.980454	0.433263	HEALTH
					(healthy)
healthy	IN	0.0105846	-0.293202	0.255388	HEALTH
					(healthy)
no response/dnk (stress)	IN	-0.356744	-1.69891	1.0429	STRESS
					(not often)
often	IN	-0.0293658	-0.260007	0.148774	STRESS
					(not often)
no response/dnk (gov't handling)	IN	-0.128301	-1.13227	0.962673	GOV'T HANDLING
					(badly)
well	IN	0.899756	0.53724	1.28444	GOV'T HANDLING
					(badly)
male	ID	0.111581	-0.128745	0.345959	SEX (female)
25-34	ID	-0.0332243	-0.250084	0.178413	AGE
					(18-24)
35-44	ID	-0.082314	-0.285859	0.160649	AGE
					(18-24)
45-54	ID	-0.07795	-0.327775	0.123844	AGE
					(18-24)
55-64	ID	0.0816105	-0.244059	0.381399	AGE
					(18-24)
65+	ID	-0.0076972	-1.34587	0.819142	AGE
					(18-24)
higher	ID	0.235333	0.0562396	0.41519	EDUCATION
					(secondary)
none/other	ID	0.119429	-1.38051	1.5649	EDUCATION
					(secondary)
primary	ID	-0.119369	-0.637835	0.299511	EDUCATION
					(secondary)
refused/dnk (educuation)	ID	-0.472872	-1.29212	0.194721	EDUCATION
					(secondary)
housewife	ID	-0.215156	-0.49123	0.0207601	EMPLOYMENT
					STATUS
					(employed)
refused/dnk (employment)	ID	-0.409325	-0.971582	0.0914501	EMPLOYMENT
					STATUS
					(employed)
retired/disabled	ID	-0.0880943	-0.789092	0.501484	EMPLOYMENT
					STATUS
					(employed)
student	ID	0.0645938	-0.316294	0.383468	EMPLOYMENT
					STATUS
					(employed)
unemployed	ID	-0.0768728	-0.324453	0.168703	EMPLOYMENT
					STATUS
					(employed)
high	ID	0.215298	0.0442761	0.390979	INCOME
					(low/middle)
refused/dnk (income)	ID	0.00143903	-0.396164	0.439501	INCOME
					(low/middle)
no response/dnk (health)	ID	-0.23692	-0.75254	0.303943	HEALTH
					(healthy)
healthy	ID	-0.0679089	-0.416508	0.180316	HEALTH
					(healthy)
no response/dnk (stress)	ID	-0.341252	-0.724814	0.0268413	STRESS
					(not often)
often	ID	0.0190364	-0.115192	0.15897	STRESS
					(not often)
no response/dnk (gov't handling)	ID	-0.318108	-0.791025	0.0899268	GOV'T HANDLING
					(badly)
well	ID	0.866296	0.641318	1.10046	GOV'T HANDLING
					(badly)
male	IE	0.616187	0.36511	0.858322	SEX (female)
25-34	IE	0.0687504	-0.204047	0.394235	AGE
					(18-24)
35-44	IE	-0.272834	-0.552856	-0.0343588	AGE
					(18-24)
45-54	IE	-0.11243	-0.39662	0.107513	AGE
					(18-24)
55-64	IE	0.161143	-0.0506461	0.439115	AGE
					(18-24)
65+	IE	0.46232	0.120409	0.831293	AGE
					(18-24)
higher	IE	-0.0916892	-0.509893	0.253543	EDUCATION
					(secondary)
none/other	IE	0.0349251	-1.07602	1.08919	EDUCATION
					(secondary)
primary	IE	-0.105087	-0.551053	0.365588	EDUCATION
					(secondary)
refused/dnk (educuation)	IE	-0.281475	-1.10861	0.676655	EDUCATION
					(secondary)
housewife	IE	-0.226038	-0.58498	0.0811885	EMPLOYMENT
					STATUS
					(employed)
refused/dnk (employment)	IE	-0.353621	-0.935634	0.264199	EMPLOYMENT
					STATUS
					(employed)
retired/disabled	IE	0.0762047	-0.289344	0.402842	EMPLOYMENT
					STATUS
					(employed)
student	IE	0.320801	0.00779872	0.740851	EMPLOYMENT
					STATUS
					(employed)
unemployed	IE	-0.0924597	-0.329833	0.160937	EMPLOYMENT
					STATUS
					(employed)
high	IE	0.23545	0.083261	0.431288	INCOME
					(low/middle)
refused/dnk (income)	IE	-0.0488803	-0.303371	0.169367	INCOME
					(low/middle)
no response/dnk (health)	IE	-0.292898	-0.917968	0.266782	HEALTH
					(healthy)
healthy	IE	0.138089	-0.0448111	0.355904	HEALTH
					(healthy)
no response/dnk (stress)	IE	-0.614491	-1.91878	0.298318	STRESS
					(not often)
often	IE	0.00589769	-0.172619	0.179004	STRESS
					(not often)
no response/dnk (gov't handling)	IE	-0.108371	-0.575243	0.414961	GOV'T HANDLING
					(badly)
well	IE	1.06791	0.830811	1.31024	GOV'T HANDLING
					(badly)
male	IT	0.309066	0.111428	0.498941	SEX (female)
25-34	IT	-0.0988361	-0.341747	0.140801	AGE
					(18-24)
35-44	IT	-0.206038	-0.446881	0.00337411	AGE
					(18-24)
45-54	IT	-0.0366642	-0.231927	0.152714	AGE
					(18-24)
55-64	IT	0.0394753	-0.234711	0.271185	AGE
					(18-24)
65+	IT	0.367625	0.046099	0.668059	AGE
					(18-24)
higher	IT	0.262007	0.0812503	0.456116	EDUCATION
					(secondary)
none/other	IT	-0.0082728	-0.699428	0.604572	EDUCATION
					(secondary)
primary	IT	-0.04698	-0.283515	0.217558	EDUCATION
					(secondary)
refused/dnk (educuation)	IT	-0.361168	-1.40622	0.68072	EDUCATION
					(secondary)
housewife	IT	-0.0639274	-0.345215	0.231158	EMPLOYMENT
					STATUS
					(employed)
refused/dnk (employment)	IT	-0.384031	-0.845208	0.0544349	EMPLOYMENT
					STATUS
					(employed)
retired/disabled	IT	0.398289	0.0528391	0.761733	EMPLOYMENT
					STATUS
					(employed)
student	IT	0.323467	-0.0175863	0.8006	EMPLOYMENT
					STATUS
					(employed)
unemployed	IT	-0.142262	-0.395781	0.102057	EMPLOYMENT
					STATUS
					(employed)
high	IT	0.334323	0.103365	0.708643	INCOME
					(low/middle)
refused/dnk (income)	IT	-0.0627649	-0.280822	0.121024	INCOME
					(low/middle)
no response/dnk (health)	IT	-0.275699	-0.730466	0.177595	HEALTH
					(healthy)
healthy	IT	0.047979	-0.18113	0.249733	HEALTH
					(healthy)
no response/dnk (stress)	IT	-0.557403	-1.5633	0.224567	STRESS
					(not often)
often	IT	0.0549545	-0.121274	0.330806	STRESS
					(not often)
no response/dnk (gov't handling)	IT	0.0482304	-0.431649	0.615701	GOV'T HANDLING
					(badly)
well	IT	0.821813	0.601786	1.03436	GOV'T HANDLING
					(badly)
male	JP	0.214091	0.0182534	0.39656	SEX (female)
25-34	JP	-0.010834	-0.231754	0.229901	AGE
					(18-24)
35-44	JP	-0.0682841	-0.288246	0.18913	AGE
					(18-24)
45-54	JP	-0.0660867	-0.276655	0.115021	AGE
					(18-24)
55-64	JP	0.0763714	-0.134249	0.290995	AGE
					(18-24)
65+	JP	0.349026	0.0775346	0.628901	AGE
					(18-24)
higher	JP	0.111762	-0.0756707	0.283689	EDUCATION
					(secondary)
none/other	JP	0.0892844	-1.34661	1.56942	EDUCATION
					(secondary)
primary	JP	0.084934	-0.304172	0.617147	EDUCATION
					(secondary)
refused/dnk (educuation)	JP	-0.264452	-0.851133	0.461003	EDUCATION
					(secondary)
housewife	JP	-0.0768343	-0.30818	0.145715	EMPLOYMENT
					STATUS
					(employed)
refused/dnk (employment)	JP	-0.316467	-0.725182	0.178303	EMPLOYMENT
					STATUS
					(employed)
retired/disabled	JP	-0.117351	-0.521832	0.245829	EMPLOYMENT
					STATUS
					(employed)
student	JP	0.119009	-0.207106	0.411428	EMPLOYMENT
					STATUS
					(employed)
unemployed	JP	-0.283539	-0.605423	-0.0301437	EMPLOYMENT
					STATUS
					(employed)
high	JP	0.20705	0.0427865	0.360637	INCOME
					(low/middle)
refused/dnk (income)	JP	-0.0297726	-0.230972	0.138028	INCOME
					(low/middle)
no response/dnk (health)	JP	-0.208305	-0.577373	0.19676	HEALTH
					(healthy)
healthy	JP	0.0967466	-0.0660534	0.27279	HEALTH
					(healthy)
no response/dnk (stress)	JP	-0.376317	-0.960241	0.233534	STRESS
					(not often)
often	JP	-0.0010243	-0.164252	0.156064	STRESS
					(not often)
no response/dnk (gov't handling)	JP	-0.0541017	-0.315494	0.223726	GOV'T HANDLING
					(badly)
well	JP	0.365851	0.141194	0.596172	GOV'T HANDLING
					(badly)
male	LB	0.228061	-0.0754778	0.520133	SEX (female)
25-34	LB	-0.137007	-0.586284	0.247893	AGE
					(18-24)
35-44	LB	-0.98451	-1.76696	-0.117462	AGE
					(18-24)
45-54	LB	-0.536628	-1.50712	0.0769993	AGE
					(18-24)
55-64	LB	-0.358434	-1.17532	0.222788	AGE
					(18-24)
65+	LB	-0.494497	-1.49246	0.434379	AGE
					(18-24)
higher	LB	0.32965	0.0555605	0.653212	EDUCATION
					(secondary)
none/other	LB	0.352137	-0.441194	1.34871	EDUCATION
					(secondary)
primary	LB	0.0913733	-0.263581	0.554355	EDUCATION
					(secondary)
refused/dnk (educuation)	LB	-0.247671	-0.986616	0.768454	EDUCATION
					(secondary)
housewife	LB	-0.338098	-0.908363	0.0883343	EMPLOYMENT
					STATUS
					(employed)
refused/dnk (employment)	LB	-0.379826	-1.06662	0.362664	EMPLOYMENT
					STATUS
					(employed)
retired/disabled	LB	1.12466	-0.702352	5.19732	EMPLOYMENT
					STATUS
					(employed)
student	LB	0.520133	-0.021535	1.41111	EMPLOYMENT
					STATUS
					(employed)
unemployed	LB	0.0491212	-0.307252	0.576672	EMPLOYMENT
					STATUS
					(employed)
high	LB	-0.0870886	-0.628149	0.289235	INCOME
					(low/middle)
refused/dnk (income)	LB	-0.455009	-1.17075	0.0848553	INCOME
					(low/middle)
no response/dnk (health)	LB	-0.271705	-0.997617	0.449175	HEALTH
					(healthy)
healthy	LB	0.217827	-0.114695	0.746313	HEALTH
					(healthy)
no response/dnk (stress)	LB	0.161376	-1.04434	2.31477	STRESS
					(not often)
often	LB	-0.101352	-0.546691	0.133698	STRESS
					(not often)
no response/dnk (gov't handling)	LB	-0.227735	-1.08188	0.546871	GOV'T HANDLING
					(badly)
well	LB	-0.0230241	-0.455357	0.439399	GOV'T HANDLING
					(badly)
male	MY	0.222402	-0.0423595	0.469362	SEX (female)
25-34	MY	-0.109145	-0.371273	0.143442	AGE
					(18-24)
35-44	MY	-0.105452	-0.342741	0.191997	AGE
					(18-24)
45-54	MY	-0.0385694	-0.255872	0.190807	AGE
					(18-24)
55-64	MY	0.126844	-0.130816	0.412708	AGE
					(18-24)
65+	MY	0.375053	-0.0767222	0.772637	AGE
					(18-24)
higher	MY	0.345496	0.0978643	0.638485	EDUCATION
					(secondary)
none/other	MY	0.102091	-0.659882	1.0691	EDUCATION
					(secondary)
primary	MY	-0.198682	-0.765736	0.247208	EDUCATION
					(secondary)
refused/dnk (educuation)	MY	-0.331352	-1.08855	0.516593	EDUCATION
					(secondary)
housewife	MY	0.165014	-0.196021	0.649066	EMPLOYMENT
					STATUS
					(employed)
refused/dnk (employment)	MY	-0.414593	-1.01754	0.144612	EMPLOYMENT
					STATUS
					(employed)
retired/disabled	MY	0.050238	-0.526906	0.633505	EMPLOYMENT
					STATUS
					(employed)
student	MY	0.199295	-0.121528	0.536547	EMPLOYMENT
					STATUS
					(employed)
unemployed	MY	-0.146849	-0.48987	0.172861	EMPLOYMENT
					STATUS
					(employed)
high	MY	0.0533642	-0.293196	0.284257	INCOME
					(low/middle)
refused/dnk (income)	MY	0.0127475	-0.270747	0.325664	INCOME
					(low/middle)
no response/dnk (health)	MY	-0.24483	-0.690257	0.232943	HEALTH
					(healthy)
healthy	MY	0.0593496	-0.183808	0.302021	HEALTH
					(healthy)
no response/dnk (stress)	MY	-0.141643	-0.861074	0.790955	STRESS
					(not often)
often	MY	-0.0035174	-0.176259	0.162699	STRESS
					(not often)
no response/dnk (gov't handling)	MY	-0.280381	-0.9699	0.286583	GOV'T HANDLING
					(badly)
well	MY	0.854266	0.548815	1.17243	GOV'T HANDLING
					(badly)
male	MX	0.339357	0.0654982	0.609602	SEX (female)
25-34	MX	0.0269937	-0.259781	0.367683	AGE
					(18-24)
35-44	MX	-0.0964668	-0.359048	0.205209	AGE
					(18-24)
45-54	MX	-0.0543372	-0.291823	0.173513	AGE
					(18-24)
55-64	MX	0.0940993	-0.193555	0.347946	AGE
					(18-24)
65+	MX	0.425539	-0.836431	1.69564	AGE
					(18-24)
higher	MX	0.385979	0.0962964	0.748491	EDUCATION
					(secondary)
none/other	MX	-0.173899	-1.31598	0.798668	EDUCATION
					(secondary)
primary	MX	-0.121056	-0.519841	0.260413	EDUCATION
					(secondary)
refused/dnk (educuation)	MX	-0.228277	-0.91752	0.549351	EDUCATION
					(secondary)
housewife	MX	0.0233977	-0.292901	0.408956	EMPLOYMENT
					STATUS
					(employed)
refused/dnk (employment)	MX	-0.437969	-1.005	0.0687239	EMPLOYMENT
					STATUS
					(employed)
retired/disabled	MX	-0.0740861	-0.880488	0.524185	EMPLOYMENT
					STATUS
					(employed)
student	MX	0.159574	-0.19498	0.527627	EMPLOYMENT
					STATUS
					(employed)
unemployed	MX	-0.0690576	-0.338384	0.224764	EMPLOYMENT
					STATUS
					(employed)
high	MX	0.230549	0.0338499	0.450609	INCOME
					(low/middle)
refused/dnk (income)	MX	-0.012205	-0.397492	0.395638	INCOME
					(low/middle)
no response/dnk (health)	MX	-0.340774	-1.04267	0.32116	HEALTH
					(healthy)
healthy	MX	0.0128493	-0.28581	0.264355	HEALTH
					(healthy)
no response/dnk (stress)	MX	-0.609603	-1.4816	0.0797496	STRESS
					(not often)
often	MX	0.00745691	-0.173909	0.193185	STRESS
					(not often)
no response/dnk (gov't handling)	MX	-0.356116	-0.888506	0.0903011	GOV'T HANDLING
					(badly)
well	MX	0.815129	0.497119	1.15256	GOV'T HANDLING
					(badly)
male	NG	-0.073717	-0.327904	0.186608	SEX (female)
25-34	NG	-0.0521855	-0.251702	0.178764	AGE
					(18-24)
35-44	NG	-0.0680478	-0.293791	0.195407	AGE
					(18-24)
45-54	NG	-0.136663	-0.491054	0.0913378	AGE
					(18-24)
55-64	NG	0.0918639	-0.190495	0.372126	AGE
					(18-24)
65+	NG	0.511506	0.106211	0.945103	AGE
					(18-24)
higher	NG	0.00512117	-0.258586	0.247308	EDUCATION
					(secondary)
none/other	NG	0.601834	-0.198688	1.55178	EDUCATION
					(secondary)
primary	NG	-0.0842991	-0.408335	0.247375	EDUCATION
					(secondary)
refused/dnk (educuation)	NG	-0.522891	-1.76101	0.501313	EDUCATION
					(secondary)
housewife	NG	-0.199252	-0.645487	0.143814	EMPLOYMENT
					STATUS
					(employed)
refused/dnk (employment)	NG	-0.309006	-0.894154	0.429133	EMPLOYMENT
					STATUS
					(employed)
retired/disabled	NG	-0.05694	-0.676705	0.47621	EMPLOYMENT
					STATUS
					(employed)
student	NG	0.24912	-0.0170382	0.537023	EMPLOYMENT
					STATUS
					(employed)
unemployed	NG	-0.182552	-0.462525	0.0576463	EMPLOYMENT
					STATUS
					(employed)
high	NG	0.0352762	-0.335605	0.28406	INCOME
					(low/middle)
refused/dnk (income)	NG	-0.0073376	-0.402893	0.398254	INCOME
					(low/middle)
no response/dnk (health)	NG	-0.26279	-0.9163	0.475675	HEALTH
					(healthy)
healthy	NG	0.0124203	-0.241428	0.222356	HEALTH
					(healthy)
no response/dnk (stress)	NG	0.197591	-1.18625	2.51171	STRESS
					(not often)
often	NG	-0.0304113	-0.216535	0.117106	STRESS
					(not often)
no response/dnk (gov't handling)	NG	-0.2744	-0.855597	0.20866	GOV'T HANDLING
					(badly)
well	NG	1.4904	1.23223	1.7578	GOV'T HANDLING
					(badly)
male	PK	0.0383813	-0.34249	0.389328	SEX (female)
25-34	PK	-0.0842725	-0.293005	0.133377	AGE
					(18-24)
35-44	PK	-0.116935	-0.324084	0.122686	AGE
					(18-24)
45-54	PK	0.130323	-0.134172	0.547913	AGE
					(18-24)
55-64	PK	0.163704	-0.133242	0.513073	AGE
					(18-24)
65+	PK	-0.28175	-1.29049	0.593099	AGE
					(18-24)
higher	PK	0.327782	0.107188	0.567181	EDUCATION
					(secondary)
none/other	PK	-0.261552	-0.668865	0.13092	EDUCATION
					(secondary)
primary	PK	-0.265185	-0.683991	0.0714438	EDUCATION
					(secondary)
refused/dnk (educuation)	PK	-0.381506	-1.06019	0.215344	EDUCATION
					(secondary)
housewife	PK	0.142392	-0.222986	0.604766	EMPLOYMENT
					STATUS
					(employed)
refused/dnk (employment)	PK	-0.45333	-0.948078	-0.0351729	EMPLOYMENT
					STATUS
					(employed)
retired/disabled	PK	0.476767	-0.0170206	1.0797	EMPLOYMENT
					STATUS
					(employed)
student	PK	0.0815397	-0.270721	0.380901	EMPLOYMENT
					STATUS
					(employed)
unemployed	PK	0.0458651	-0.265368	0.545486	EMPLOYMENT
					STATUS
					(employed)
high	PK	0.20377	0.0419353	0.378144	INCOME
					(low/middle)
refused/dnk (income)	PK	0.024442	-0.155345	0.23287	INCOME
					(low/middle)
no response/dnk (health)	PK	-0.299641	-1.05248	0.397758	HEALTH
					(healthy)
healthy	PK	-0.0023177	-0.302634	0.232208	HEALTH
					(healthy)
no response/dnk (stress)	PK	-0.804683	-2.38457	0.207746	STRESS
					(not often)
often	PK	0.0262653	-0.104846	0.177388	STRESS
					(not often)
no response/dnk (gov't handling)	PK	-1.55376	-2.50108	-0.56395	GOV'T HANDLING
					(badly)
well	PK	0.866404	0.600775	1.13137	GOV'T HANDLING
					(badly)
male	PY	0.132989	-0.158687	0.412612	SEX (female)
25-34	PY	-0.0027005	-0.273931	0.292995	AGE
					(18-24)
35-44	PY	-0.227044	-0.506219	0.0155944	AGE
					(18-24)
45-54	PY	-0.119136	-0.495112	0.110939	AGE
					(18-24)
55-64	PY	0.0346827	-0.35657	0.334922	AGE
					(18-24)
65+	PY	0.367188	-0.12621	0.832114	AGE
					(18-24)
higher	PY	0.447188	0.132477	0.826341	EDUCATION
					(secondary)
none/other	PY	-0.499584	-1.50012	0.325376	EDUCATION
					(secondary)
primary	PY	-0.694657	-1.27575	-0.0787561	EDUCATION
					(secondary)
refused/dnk (educuation)	PY	-0.279883	-0.857371	0.385867	EDUCATION
					(secondary)
housewife	PY	0.173938	-0.212047	0.740494	EMPLOYMENT
					STATUS
					(employed)
refused/dnk (employment)	PY	-0.323593	-0.820585	0.23843	EMPLOYMENT
					STATUS
					(employed)
retired/disabled	PY	-0.0041021	-0.607684	0.518532	EMPLOYMENT
					STATUS
					(employed)
student	PY	0.193274	-0.200225	0.581114	EMPLOYMENT
					STATUS
					(employed)
unemployed	PY	-0.135224	-0.465145	0.167739	EMPLOYMENT
					STATUS
					(employed)
high	PY	0.168771	-0.0797853	0.366136	INCOME
					(low/middle)
refused/dnk (income)	PY	0.0876548	-0.20399	0.541959	INCOME
					(low/middle)
no response/dnk (health)	PY	-0.170166	-1.07979	0.606448	HEALTH
					(healthy)
healthy	PY	0.164396	-0.105332	0.576917	HEALTH
					(healthy)
no response/dnk (stress)	PY	-0.110509	-1.27264	1.4813	STRESS
					(not often)
often	PY	-0.0006251	-0.191883	0.169535	STRESS
					(not often)
no response/dnk (gov't handling)	PY	-0.245428	-1.01359	0.423604	GOV'T HANDLING
					(badly)
well	PY	0.935111	0.630565	1.23348	GOV'T HANDLING
					(badly)
male	PE	0.210582	0.0131743	0.405162	SEX (female)
25-34	PE	0.142802	-0.129372	0.44114	AGE
					(18-24)
35-44	PE	0.00471334	-0.249286	0.289695	AGE
					(18-24)
45-54	PE	-0.0400417	-0.223033	0.134134	AGE
					(18-24)
55-64	PE	0.118814	-0.096362	0.348156	AGE
					(18-24)
65+	PE	0.224689	-0.236429	0.669138	AGE
					(18-24)
higher	PE	-0.126874	-0.354461	0.117953	EDUCATION
					(secondary)
none/other	PE	0.021132	-0.698936	0.700436	EDUCATION
					(secondary)
primary	PE	-0.0426516	-0.360103	0.347388	EDUCATION
					(secondary)
refused/dnk (educuation)	PE	-0.320007	-0.787302	0.196984	EDUCATION
					(secondary)
housewife	PE	0.0827798	-0.186811	0.397241	EMPLOYMENT
					STATUS
					(employed)
refused/dnk (employment)	PE	-0.44849	-0.994749	0.0422367	EMPLOYMENT
					STATUS
					(employed)
retired/disabled	PE	-0.263541	-0.943524	0.280487	EMPLOYMENT
					STATUS
					(employed)
student	PE	0.193971	-0.0466254	0.438981	EMPLOYMENT
					STATUS
					(employed)
unemployed	PE	-0.25389	-0.531225	-0.0335373	EMPLOYMENT
					STATUS
					(employed)
high	PE	0.254359	0.0926209	0.441176	INCOME
					(low/middle)
refused/dnk (income)	PE	0.0293451	-0.128832	0.209094	INCOME
					(low/middle)
no response/dnk (health)	PE	-0.352594	-0.922807	0.168805	HEALTH
					(healthy)
healthy	PE	0.0418534	-0.127533	0.199818	HEALTH
					(healthy)
no response/dnk (stress)	PE	-0.306003	-1.07869	0.501852	STRESS
					(not often)
often	PE	-0.0064347	-0.184875	0.166141	STRESS
					(not often)
no response/dnk (gov't handling)	PE	-0.209904	-0.615186	0.170218	GOV'T HANDLING
					(badly)
well	PE	0.679982	0.467307	0.88671	GOV'T HANDLING
					(badly)
male	PL	0.449583	0.201752	0.722039	SEX (female)
25-34	PL	-0.370882	-0.782668	-0.0125197	AGE
					(18-24)
35-44	PL	-0.16758	-0.41128	0.0695543	AGE
					(18-24)
45-54	PL	-0.0181233	-0.2227	0.198565	AGE
					(18-24)
55-64	PL	0.0769346	-0.183638	0.322991	AGE
					(18-24)
65+	PL	0.858152	0.109863	1.96021	AGE
					(18-24)
higher	PL	0.227569	0.0105213	0.449957	EDUCATION
					(secondary)
none/other	PL	0.0439479	-1.57507	1.61775	EDUCATION
					(secondary)
primary	PL	-0.087053	-0.381416	0.232655	EDUCATION
					(secondary)
refused/dnk (educuation)	PL	-0.364804	-1.38888	0.593569	EDUCATION
					(secondary)
housewife	PL	0.0521855	-0.380764	0.643214	EMPLOYMENT
					STATUS
					(employed)
refused/dnk (employment)	PL	-0.36172	-1.09285	0.391997	EMPLOYMENT
					STATUS
					(employed)
retired/disabled	PL	-0.0558111	-0.524246	0.348763	EMPLOYMENT
					STATUS
					(employed)
student	PL	0.241972	-0.0800615	0.594601	EMPLOYMENT
					STATUS
					(employed)
unemployed	PL	-0.0994609	-0.36096	0.20722	EMPLOYMENT
					STATUS
					(employed)
high	PL	0.232252	0.0661962	0.423469	INCOME
					(low/middle)
refused/dnk (income)	PL	-0.0423226	-0.277956	0.176706	INCOME
					(low/middle)
no response/dnk (health)	PL	-0.279846	-0.801473	0.234311	HEALTH
					(healthy)
healthy	PL	0.0660861	-0.141286	0.26891	HEALTH
					(healthy)
no response/dnk (stress)	PL	-0.4488	-1.25514	0.392659	STRESS
					(not often)
often	PL	0.0638081	-0.128752	0.382578	STRESS
					(not often)
no response/dnk (gov't handling)	PL	-0.156758	-0.597148	0.317087	GOV'T HANDLING
					(badly)
well	PL	0.373296	-0.0314802	0.762752	GOV'T HANDLING
					(badly)
male	RS	0.386213	0.138253	0.654235	SEX (female)
25-34	RS	-0.234343	-0.587009	0.0504829	AGE
					(18-24)
35-44	RS	-0.162808	-0.408982	0.0732316	AGE
					(18-24)
45-54	RS	-0.0038817	-0.210215	0.239869	AGE
					(18-24)
55-64	RS	0.157701	-0.109613	0.457332	AGE
					(18-24)
65+	RS	0.447489	-0.144404	1.02835	AGE
					(18-24)
higher	RS	0.21908	0.0022124	0.437936	EDUCATION
					(secondary)
none/other	RS	0.0953899	-1.26642	1.41766	EDUCATION
					(secondary)
primary	RS	-0.0157011	-0.521215	0.650536	EDUCATION
					(secondary)
refused/dnk (educuation)	RS	-0.289879	-1.12113	0.673271	EDUCATION
					(secondary)
housewife	RS	0.0772189	-0.366768	0.647351	EMPLOYMENT
					STATUS
					(employed)
refused/dnk (employment)	RS	-0.29884	-0.789365	0.275086	EMPLOYMENT
					STATUS
					(employed)
retired/disabled	RS	0.251156	-0.203707	0.746005	EMPLOYMENT
					STATUS
					(employed)
student	RS	0.181764	-0.165984	0.53903	EMPLOYMENT
					STATUS
					(employed)
unemployed	RS	-0.182322	-0.472165	0.0652275	EMPLOYMENT
					STATUS
					(employed)
high	RS	0.145393	-0.0896892	0.336298	INCOME
					(low/middle)
refused/dnk (income)	RS	-0.0968709	-0.422405	0.132661	INCOME
					(low/middle)
no response/dnk (health)	RS	-0.253417	-0.755973	0.272384	HEALTH
					(healthy)
healthy	RS	0.157363	-0.0661313	0.45545	HEALTH
					(healthy)
no response/dnk (stress)	RS	-0.498114	-1.63261	0.517497	STRESS
					(not often)
often	RS	-0.0105189	-0.226241	0.181569	STRESS
					(not often)
no response/dnk (gov't handling)	RS	-0.0174313	-0.446173	0.501923	GOV'T HANDLING
					(badly)
well	RS	0.812206	0.524943	1.1098	GOV'T HANDLING
					(badly)
male	SI	0.441881	0.215103	0.667932	SEX (female)
25-34	SI	-0.12681	-0.43437	0.150906	AGE
					(18-24)
35-44	SI	-0.228389	-0.520628	0.0169981	AGE
					(18-24)
45-54	SI	0.0487329	-0.174515	0.358698	AGE
					(18-24)
55-64	SI	0.333595	-0.0131657	0.750936	AGE
					(18-24)
65+	SI	0.776665	0.304453	1.27915	AGE
					(18-24)
higher	SI	0.19581	0.0125227	0.389177	EDUCATION
					(secondary)
none/other	SI	-0.309325	-2.42748	1.18432	EDUCATION
					(secondary)
primary	SI	-0.0692045	-0.499366	0.405042	EDUCATION
					(secondary)
refused/dnk (educuation)	SI	-0.147976	-0.939559	1.0383	EDUCATION
					(secondary)
housewife	SI	0.456438	-0.352324	1.99291	EMPLOYMENT
					STATUS
					(employed)
refused/dnk (employment)	SI	-0.360762	-0.859169	0.176042	EMPLOYMENT
					STATUS
					(employed)
retired/disabled	SI	0.126148	-0.265624	0.481769	EMPLOYMENT
					STATUS
					(employed)
student	SI	0.00448289	-0.502158	0.384066	EMPLOYMENT
					STATUS
					(employed)
unemployed	SI	-0.154635	-0.476274	0.152914	EMPLOYMENT
					STATUS
					(employed)
high	SI	0.218499	0.0575888	0.392393	INCOME
					(low/middle)
refused/dnk (income)	SI	0.102686	-0.129068	0.428502	INCOME
					(low/middle)
no response/dnk (health)	SI	-0.260914	-0.872983	0.291276	HEALTH
					(healthy)
healthy	SI	0.238565	-0.0055728	0.529412	HEALTH
					(healthy)
no response/dnk (stress)	SI	-0.295296	-1.14382	0.533419	STRESS
					(not often)
often	SI	-0.0230995	-0.223348	0.145624	STRESS
					(not often)
no response/dnk (gov't handling)	SI	-0.118531	-0.591945	0.36021	GOV'T HANDLING
					(badly)
well	SI	0.737562	0.491081	0.977965	GOV'T HANDLING
					(badly)
male	KR	0.0112962	-0.176743	0.203942	SEX (female)
25-34	KR	-0.0832089	-0.292505	0.122799	AGE
					(18-24)
35-44	KR	-0.116232	-0.30519	0.0976578	AGE
					(18-24)
45-54	KR	0.0355186	-0.144938	0.251397	AGE
					(18-24)
55-64	KR	0.156296	-0.0381066	0.370366	AGE
					(18-24)
65+	KR	0.525714	0.217729	0.862828	AGE
					(18-24)
higher	KR	0.134036	-0.048008	0.303819	EDUCATION
					(secondary)
none/other	KR	0.0823157	-0.395741	0.571462	EDUCATION
					(secondary)
primary	KR	0.0330923	-0.24653	0.358058	EDUCATION
					(secondary)
refused/dnk (educuation)	KR	-0.343315	-1.57944	0.92393	EDUCATION
					(secondary)
housewife	KR	0.014168	-0.197538	0.240673	EMPLOYMENT
					STATUS
					(employed)
refused/dnk (employment)	KR	-0.356018	-1.09575	0.369576	EMPLOYMENT
					STATUS
					(employed)
retired/disabled	KR	0.0442364	-0.306215	0.390562	EMPLOYMENT
					STATUS
					(employed)
student	KR	-0.0814843	-0.473722	0.253442	EMPLOYMENT
					STATUS
					(employed)
unemployed	KR	-0.119155	-0.643486	0.301924	EMPLOYMENT
					STATUS
					(employed)
high	KR	0.127149	-0.0467525	0.266784	INCOME
					(low/middle)
refused/dnk (income)	KR	0.0148035	-0.335554	0.417741	INCOME
					(low/middle)
no response/dnk (health)	KR	-0.290769	-0.872368	0.260555	HEALTH
					(healthy)
healthy	KR	0.0165843	-0.218484	0.217433	HEALTH
					(healthy)
no response/dnk (stress)	KR	-0.462501	-1.50788	0.541409	STRESS
					(not often)
often	KR	-0.0360894	-0.278934	0.13867	STRESS
					(not often)
no response/dnk (gov't handling)	KR	-0.139305	-0.75114	0.46022	GOV'T HANDLING
					(badly)
well	KR	0.482346	0.265445	0.711216	GOV'T HANDLING
					(badly)
male	ES	0.435041	0.23923	0.649768	SEX (female)
25-34	ES	-0.103332	-0.332474	0.12083	AGE
					(18-24)
35-44	ES	-0.210315	-0.441622	-0.0074185	AGE
					(18-24)
45-54	ES	-0.0025533	-0.183731	0.204693	AGE
					(18-24)
55-64	ES	0.049258	-0.207344	0.283601	AGE
					(18-24)
65+	ES	0.288085	-0.0720812	0.624745	AGE
					(18-24)
higher	ES	0.167847	-0.0245752	0.353528	EDUCATION
					(secondary)
none/other	ES	0.318959	-0.591427	1.40215	EDUCATION
					(secondary)
primary	ES	-0.142999	-0.40631	0.0912912	EDUCATION
					(secondary)
refused/dnk (educuation)	ES	-0.357523	-1.36346	0.788743	EDUCATION
					(secondary)
housewife	ES	-0.0786583	-0.852383	0.646241	EMPLOYMENT
					STATUS
					(employed)
refused/dnk (employment)	ES	-0.389061	-1.10501	0.329938	EMPLOYMENT
					STATUS
					(employed)
retired/disabled	ES	0.0820035	-0.96005	1.27539	EMPLOYMENT
					STATUS
					(employed)
student	ES	0.176952	-0.407218	0.837795	EMPLOYMENT
					STATUS
					(employed)
unemployed	ES	0.0384393	-0.193811	0.332041	EMPLOYMENT
					STATUS
					(employed)
high	ES	0.200256	0.0443528	0.342322	INCOME
					(low/middle)
refused/dnk (income)	ES	-0.0061621	-0.228534	0.230755	INCOME
					(low/middle)
no response/dnk (health)	ES	-0.277393	-0.725997	0.186815	HEALTH
					(healthy)
healthy	ES	0.114996	-0.0651021	0.32274	HEALTH
					(healthy)
no response/dnk (stress)	ES	-0.361375	-1.3025	0.575815	STRESS
					(not often)
often	ES	0.0260691	-0.127084	0.202947	STRESS
					(not often)
no response/dnk (gov't handling)	ES	-0.057188	-0.520436	0.498608	GOV'T HANDLING
					(badly)
well	ES	0.830955	0.608828	1.06336	GOV'T HANDLING
					(badly)
male	UK	0.280346	0.0712979	0.472414	SEX (female)
25-34	UK	-0.396206	-0.786402	-0.0201321	AGE
					(18-24)
35-44	UK	-0.276191	-0.570875	-0.0145436	AGE
					(18-24)
45-54	UK	0.0503707	-0.167515	0.352703	AGE
					(18-24)
55-64	UK	0.340487	-0.0072398	0.766893	AGE
					(18-24)
65+	UK	1.28363	0.734056	1.7957	AGE
					(18-24)
higher	UK	0.266551	0.0817052	0.479928	EDUCATION
					(secondary)
none/other	UK	0.0753224	-0.769721	1.00031	EDUCATION
					(secondary)
primary	UK	-0.0126952	-0.541555	0.658594	EDUCATION
					(secondary)
refused/dnk (educuation)	UK	-0.605639	-1.74844	0.168482	EDUCATION
					(secondary)
housewife	UK	-0.080722	-0.411333	0.227127	EMPLOYMENT
					STATUS
					(employed)
refused/dnk (employment)	UK	-0.374016	-0.940791	0.182275	EMPLOYMENT
					STATUS
					(employed)
retired/disabled	UK	0.291888	-0.0782058	0.677933	EMPLOYMENT
					STATUS
					(employed)
student	UK	0.141821	-0.192097	0.481546	EMPLOYMENT
					STATUS
					(employed)
unemployed	UK	-0.083505	-0.332973	0.197527	EMPLOYMENT
					STATUS
					(employed)
high	UK	0.326626	0.139006	0.594257	INCOME
					(low/middle)
refused/dnk (income)	UK	0.069846	-0.163236	0.383693	INCOME
					(low/middle)
no response/dnk (health)	UK	-0.239141	-0.645375	0.211033	HEALTH
					(healthy)
healthy	UK	0.0418325	-0.145479	0.22087	HEALTH
					(healthy)
no response/dnk (stress)	UK	-0.431619	-1.20669	0.239128	STRESS
					(not often)
often	UK	0.0306417	-0.13382	0.234403	STRESS
					(not often)
no response/dnk (gov't handling)	UK	-0.260434	-0.644729	0.10013	GOV'T HANDLING
					(badly)
well	UK	0.622448	0.378921	0.875344	GOV'T HANDLING
					(badly)
male	US	0.506393	0.264679	0.758668	SEX (female)
25-34	US	-0.246795	-0.590375	0.0269366	AGE
					(18-24)
35-44	US	-0.168732	-0.4094	0.0585598	AGE
					(18-24)
45-54	US	-0.0099894	-0.202364	0.209413	AGE
					(18-24)
55-64	US	0.1282	-0.0947855	0.382782	AGE
					(18-24)
65+	US	0.562257	0.223078	0.927425	AGE
					(18-24)
higher	US	0.529463	0.238244	0.803746	EDUCATION
					(secondary)
none/other	US	0.0269213	-1.28243	1.53687	EDUCATION
					(secondary)
primary	US	0.0286639	-0.643154	0.817805	EDUCATION
					(secondary)
refused/dnk (educuation)	US	-0.411456	-0.893211	0.102237	EDUCATION
					(secondary)
housewife	US	-0.159925	-0.578457	0.204525	EMPLOYMENT
					STATUS
					(employed)
refused/dnk (employment)	US	-0.502788	-1.2093	0.11042	EMPLOYMENT
					STATUS
					(employed)
retired/disabled	US	0.39996	0.0586246	0.754104	EMPLOYMENT
					STATUS
					(employed)
student	US	0.405996	-0.0290792	1.08501	EMPLOYMENT
					STATUS
					(employed)
unemployed	US	-0.327603	-0.815413	0.0219055	EMPLOYMENT
					STATUS
					(employed)
high	US	0.270653	0.0998263	0.492633	INCOME
					(low/middle)
refused/dnk (income)	US	-0.0444892	-0.317505	0.212006	INCOME
					(low/middle)
no response/dnk (health)	US	0.215484	-0.894104	2.97399	HEALTH
					(healthy)
healthy	US	0.12183	-0.056258	0.354176	HEALTH
					(healthy)
no response/dnk (stress)	US	-0.489424	-1.72016	0.595112	STRESS
					(not often)
often	US	0.0127683	-0.164353	0.190635	STRESS
					(not often)
no response/dnk (gov't handling)	US	-0.339555	-0.912828	0.13651	GOV'T HANDLING
					(badly)
well	US	-0.602895	-0.884202	-0.320176	GOV'T HANDLING
					(badly)
male	VN	0.0139199	-0.313691	0.324467	SEX (female)
25-34	VN	-0.0601976	-0.317017	0.19322	AGE
					(18-24)
35-44	VN	-0.114139	-0.346283	0.166072	AGE
					(18-24)
45-54	VN	-0.0143357	-0.235932	0.215066	AGE
					(18-24)
55-64	VN	0.0441631	-0.300266	0.319265	AGE
					(18-24)
65+	VN	0.39261	-0.707746	1.59871	AGE
					(18-24)
higher	VN	0.0602877	-0.255869	0.327294	EDUCATION
					(secondary)
none/other	VN	0.076246	-1.46332	1.54719	EDUCATION
					(secondary)
primary	VN	-0.0129546	-0.430995	0.50633	EDUCATION
					(secondary)
refused/dnk (educuation)	VN	-0.35238	-1.35975	0.601167	EDUCATION
					(secondary)
housewife	VN	-0.0989046	-0.492149	0.27237	EMPLOYMENT
					STATUS
					(employed)
refused/dnk (employment)	VN	-0.381153	-1.06055	0.355737	EMPLOYMENT
					STATUS
					(employed)
retired/disabled	VN	0.147216	-0.401069	0.728982	EMPLOYMENT
					STATUS
					(employed)
student	VN	0.131024	-0.277481	0.502901	EMPLOYMENT
					STATUS
					(employed)
unemployed	VN	-0.156441	-0.644497	0.294425	EMPLOYMENT
					STATUS
					(employed)
high	VN	0.137513	-0.110841	0.32738	INCOME
					(low/middle)
refused/dnk (income)	VN	-0.003894	-0.403718	0.436829	INCOME
					(low/middle)
no response/dnk (health)	VN	-0.263708	-0.92707	0.434197	HEALTH
					(healthy)
healthy	VN	0.0575535	-0.207017	0.297385	HEALTH
					(healthy)
no response/dnk (stress)	VN	-0.367642	-1.783	0.958421	STRESS
					(not often)
often	VN	-0.018618	-0.209305	0.147525	STRESS
					(not often)
no response/dnk (gov't handling)	VN	-0.181711	-1.12312	0.734333	GOV'T HANDLING
					(badly)
well	VN	1.11875	0.29924	2.28841	GOV'T HANDLING
					(badly)

## Sheet: figure3A
country	lazarus (agree if safe and effective) %	de figueiredo, larson (probably or definitely will vaccinate) %
Brazil	83.16	85.4
Canada	77.43	68.7
China	90.72	88.6
Ecuador	79.88	71.9
France	43.97	58.9
Germany	64.8	68.4
India	91	74.53
Italy	70.39	70.8
Mexico	82.25	76.3
Nigeria	64.2	65.2
Poland	55.61	56.3
South Korea	86.67	79.8
Spain	67.15	74.33
UK	80.6	71.5
USA	65.75	75.4

## Sheet: figure3B
	value	95% HPD lower	95% HPD upper	type	Label
definitely not	8.7	8.2	9.2	Oct `20 (n=17000)	8.7 [8.2,9.2]
probably not (unsure, no)	11.2	10.7	11.8	Oct `20 (n=17000)	11.2 [10.7,11.8]
probably (unsure, yes)	32.6	31.8	33.2	Oct `20 (n=17000)	32.6 [31.8,33.2]
definitely	47.5	46.5	48.5	Oct `20 (n=17000)	47.5 [46.5,48.5]
definitely not	8.4	6.7	10.1	Dec `20 (n=1000)	8.4 [6.7,10.1]
probably not (unsure, no)	11.2	9.3	13.1	Dec `20 (n=1000)	11.2 [9.3,13.1]
probably (unsure, yes)	32.8	29.9	35.6	Dec `20 (n=1000)	32.8 [29.9,35.6]
definitely	47.7	44.6	50.8	Dec `20 (n=1000)	47.7 [44.6,50.8]
definitely not	6	5.3	6.8	Sep `20 (n=4000	6.0 [5.3,6.8]
probably not (unsure, no)	8	7.1	8.9	Sep `20 (n=4000	8.0 [7.1,8.9]
probably (unsure, yes)	31.9	30.5	33.3	Sep `20 (n=4000	31.9 [30.5,33.3]
definitely	54.1	52.5	55.7	Sep `20 (n=4000	54.1 [52.5,55.7]
